# Supplementary material for: The RNA-binding protein IGF2BP3 is critical for MLL-AF4-mediated leukemogenesis
Source: Leukemia. 2021 Jul 29;36(1):68–79. doi: 10.1038/s41375-021-01346-7 (PMC8727287; doi:10.1038/s41375-021-01346-7)
Supplement: Supplementary file 2 — Table S3 [file 41375_2021_1346_MOESM2_ESM.xlsx]

## Sheet: lin_minus_deseq_peak_results
Table S3, Related to Figure 5-6. IGF2BP3-dependent regulatory targets in MLL-Af4 Lin- cells.
gene_id	baseMean	log2FoldChange	lfcSE	stat	pvalue	padj	gene_name	FS1	threshold
ENSMUSG00000000001.4	3883.19	0.181113	0.293461	0.617162	0.286153	0.922431	Gnai3	no peak	ns
ENSMUSG00000000028.15	2142.97	0.0698998	0.377051	0.185386	0.748673	0.96886	Cdc45	no peak	ns
ENSMUSG00000000031.16	0.917335	-2.05204	3.64908	-0.562345	0.331119	0.932252	H19	no peak	log2fc
ENSMUSG00000000037.17	4.0226	-0.524785	1.54736	-0.339148	0.55779	0.958644	Scml2	no peak	ns
ENSMUSG00000000049.11	1.64758	1.27726	1.72421	0.740781	0.20046	0.892826	Apoh	no peak	log2fc
ENSMUSG00000000056.7	2228.52	0.122921	0.430203	0.285727	0.621445	0.962722	Narf	no peak	ns
ENSMUSG00000000058.6	141.564	-0.157073	0.559477	-0.28075	0.627534	0.963071	Cav2	no peak	ns
ENSMUSG00000000078.7	1355.73	0.343768	0.422434	0.81378	0.159605	0.868986	Klf6	no peak	ns
ENSMUSG00000000085.16	1266.3	-0.0468136	0.405829	-0.115353	0.841984	0.972215	Scmh1	no peak	ns
ENSMUSG00000000088.7	2452.88	-0.0892199	0.34574	-0.258055	0.655613	0.964596	Cox5a	no peak	ns
ENSMUSG00000000093.6	7.72785	-0.396994	1.10299	-0.359925	0.53392	0.956875	Tbx2	no peak	ns
ENSMUSG00000000094.12	1.26652	-2.61827	2.64616	-0.989459	0.0872627	0.78385	Tbx4	no peak	log2fc
ENSMUSG00000000103.12	0.341077	1.9113	4.03602	0.47356	0.413117	0.944959	Zfy2	no peak	log2fc
ENSMUSG00000000126.11	57.7961	-0.0781115	0.639495	-0.122146	0.832812	0.971918	Wnt9a	no peak	ns
ENSMUSG00000000127.15	88.8638	0.464911	0.476433	0.975817	0.0917113	0.792156	Fer	no peak	ns
ENSMUSG00000000131.15	4727.81	-0.122919	0.218002	-0.563842	0.329833	0.932005	Xpo6	no peak	ns
ENSMUSG00000000134.17	1264.92	-0.00896462	0.278994	-0.0321319	0.955715	0.97544	Tfe3	no peak	ns
ENSMUSG00000000142.15	1.60296	-1.14642	2.50458	-0.457729	0.428908	0.946877	Axin2	no peak	log2fc
ENSMUSG00000000148.17	831.796	-0.0375491	0.242204	-0.155031	0.788754	0.970396	Brat1	no peak	ns
ENSMUSG00000000149.10	4212.68	0.124627	0.24477	0.509159	0.378889	0.940283	Gna12	no peak	ns
ENSMUSG00000000154.16	33.1947	0.0317039	0.68767	0.0461034	0.936494	0.974949	Slc22a18	no peak	ns
ENSMUSG00000000157.16	113.533	-0.275229	2.76317	-0.0996066	0.863325	0.972883	Itgb2l	no peak	ns
ENSMUSG00000000167.14	37.878	-0.0464239	0.386546	-0.120099	0.835573	0.972008	Pih1d2	no peak	ns
ENSMUSG00000000168.9	1477.48	0.153325	0.291902	0.525262	0.363997	0.937992	Dlat	no peak	ns
ENSMUSG00000000171.5	2858.97	0.065549	0.319548	0.20513	0.722954	0.967788	Sdhd	no peak	ns
ENSMUSG00000000182.9	6.77496	-1.42931	1.61034	-0.887582	0.125042	0.838617	Fgf23	no peak	log2fc
ENSMUSG00000000184.12	12193.2	-0.122711	0.304594	-0.402866	0.486275	0.952849	Ccnd2	no peak	ns
ENSMUSG00000000194.13	1294.1	-0.0829916	0.218045	-0.380617	0.51067	0.955	Gpr107	no peak	ns
ENSMUSG00000000197.8	0.844434	0.643685	2.97085	0.216667	0.708068	0.967133	Nalcn	no peak	ns
ENSMUSG00000000204.16	104.837	0.518516	0.626462	0.82769	0.15259	0.863784	Slfn4	no peak	ns
ENSMUSG00000000215.11	0.315104	0.033665	4.08047	0.00825028	0.988624	0.976238	Ins2	no peak	ns
ENSMUSG00000000216.8	0.491908	2.44571	3.99646	0.611969	0.290226	0.923437	Scnn1g	no peak	log2fc
ENSMUSG00000000223.13	30.0594	0.410768	0.555365	0.739636	0.201156	0.893157	Drp2	no peak	ns
ENSMUSG00000000244.17	2324.71	-0.0704983	0.373377	-0.188813	0.744188	0.968678	Tspan32	no peak	ns
ENSMUSG00000000247.11	12.6208	-2.29412	1.58967	-1.44314	0.0126283	0.344177	Lhx2	no peak	log2fc
ENSMUSG00000000248.16	126.886	0.0816345	0.672512	0.121387	0.833835	0.971951	Clec2g	no peak	ns
ENSMUSG00000000253.13	421.366	-0.169313	0.272886	-0.620453	0.283591	0.921785	Gmpr	no peak	ns
ENSMUSG00000000263.15	0.527577	-0.983785	4.02761	-0.244261	0.672923	0.965476	Glra1	no peak	ns
ENSMUSG00000000266.11	3.26864	0.370984	1.32178	0.280669	0.627633	0.963076	Mid2	no peak	ns
ENSMUSG00000000275.16	5243.41	0.102088	0.286506	0.356322	0.538022	0.95719	Trim25	no peak	ns
ENSMUSG00000000276.11	825.98	0.123184	0.284923	0.43234	0.454952	0.949766	Dgke	no peak	ns
ENSMUSG00000000278.10	2311.3	0.558536	0.543532	1.02761	0.0757425	0.758901	Scpep1	no peak	ns
ENSMUSG00000000282.12	2946.61	-0.227389	0.39774	-0.571701	0.323136	0.930694	Mnt	no peak	ns
ENSMUSG00000000290.13	5212.88	0.310731	0.420317	0.739278	0.201375	0.893261	Itgb2	no peak	ns
ENSMUSG00000000295.13	341.925	-0.0650723	0.306998	-0.211964	0.714124	0.967403	Hddc2	no peak	ns
ENSMUSG00000000296.8	235.688	-0.344625	0.330653	-1.04226	0.0716613	0.748622	Tpd52l1	no peak	ns
ENSMUSG00000000301.16	123.119	-0.355632	0.445033	-0.799114	0.167262	0.87423	Pemt	no peak	ns
ENSMUSG00000000303.12	312.967	0.783112	1.83764	0.426152	0.461433	0.950436	Cdh1	no peak	ns
ENSMUSG00000000305.12	31.9112	0.049501	1.00426	0.0492913	0.932113	0.974834	Cdh4	no peak	ns
ENSMUSG00000000308.14	1.40765	0.442262	3.32878	0.13286	0.818393	0.971437	Ckmt1	no peak	ns
ENSMUSG00000000317.11	3.26106	0.34339	1.20733	0.284421	0.62304	0.962814	Bcl6b	no peak	ns
ENSMUSG00000000318.16	336.045	1.92873	0.800536	2.4093	3.12947e-05	0.0056761	Clec10a	no peak	pval & log2fc
ENSMUSG00000000320.10	19.6901	-1.69373	1.62504	-1.04226	0.0716592	0.748616	Alox12	no peak	log2fc
ENSMUSG00000000325.16	186.196	-0.047493	0.395913	-0.119958	0.835763	0.972014	Arvcf	no peak	ns
ENSMUSG00000000326.13	1762.91	0.0865155	0.29698	0.291317	0.614638	0.962325	Comt	no peak	ns
ENSMUSG00000000339.14	819.11	-0.0250112	0.279571	-0.0894629	0.877127	0.973299	Rtca	no peak	ns
ENSMUSG00000000340.10	912.895	0.0254039	0.284924	0.0891605	0.877539	0.973311	Dbt	no peak	ns
ENSMUSG00000000346.9	7157.23	0.139675	0.182611	0.764873	0.186208	0.885562	Dazap2	no peak	ns
ENSMUSG00000000355.13	1699.95	-0.231437	0.442151	-0.523434	0.365668	0.938257	Mcts1	no peak	ns
ENSMUSG00000000359.3	1.64568	-0.575091	2.02882	-0.28346	0.624215	0.962882	Rem1	no peak	ns
ENSMUSG00000000365.9	70.8728	-0.4639	2.43602	-0.190433	0.74207	0.968592	Rnf17	no peak	ns
ENSMUSG00000000374.8	2168.42	0.0344395	0.227463	0.151407	0.793578	0.97057	Trappc10	no peak	ns
ENSMUSG00000000378.15	2110.88	-0.209722	0.266676	-0.78643	0.174104	0.878572	Ccm2	no peak	ns
ENSMUSG00000000381.10	0.34706	0.033665	4.08047	0.00825028	0.988624	0.976238	Wap	no peak	ns
ENSMUSG00000000384.15	3034.56	-0.186727	0.386634	-0.482956	0.403909	0.943774	Tbrg4	no peak	ns
ENSMUSG00000000386.16	241.723	0.453416	0.583139	0.777542	0.179021	0.881512	Mx1	no peak	ns
ENSMUSG00000000392.17	15.1026	0.898298	0.681348	1.31841	0.0226954	0.485376	Fap	no peak	ns
ENSMUSG00000000399.10	1673.69	-0.100851	0.378775	-0.266257	0.645406	0.964057	Ndufa9	no peak	ns
ENSMUSG00000000402.2	3.12647	0.878789	1.32448	0.663496	0.251515	0.912682	Egfl6	no peak	ns
ENSMUSG00000000409.14	121.461	-0.157169	0.455607	-0.344966	0.551054	0.95816	Lck	no peak	ns
ENSMUSG00000000416.16	0.325364	1.85226	4.04133	0.458331	0.428301	0.946806	Cttnbp2	no peak	log2fc
ENSMUSG00000000420.15	4264.42	0.197071	0.237481	0.829841	0.151527	0.862959	Galnt1	no peak	ns
ENSMUSG00000000439.9	831.112	-0.0288954	0.19513	-0.148083	0.798011	0.970729	Mkrn2	no peak	ns
ENSMUSG00000000440.12	176.323	0.776529	0.828158	0.937658	0.105127	0.813739	Pparg	no peak	ns
ENSMUSG00000000441.17	3436.41	-0.116708	0.29616	-0.394071	0.495841	0.953716	Raf1	no peak	ns
ENSMUSG00000000486.13	1558.76	0.0409128	0.434606	0.0941375	0.870761	0.973109	2020-09-01	no peak	ns
ENSMUSG00000000489.7	167.295	0.949531	0.956855	0.992346	0.0863442	0.782052	Pdgfb	no peak	ns
ENSMUSG00000000530.16	188.519	0.571615	0.66014	0.8659	0.134529	0.848271	Acvrl1	no peak	ns
ENSMUSG00000000531.5	270.691	0.233287	0.606508	0.38464	0.506212	0.954622	Grasp	no peak	ns
ENSMUSG00000000532.11	1338.48	0.32127	0.280981	1.14339	0.0481506	0.66678	Acvr1b	no peak	ns
ENSMUSG00000000538.18	1344.77	0.154929	0.304232	0.509246	0.378808	0.940271	Tom1l2	no peak	ns
ENSMUSG00000000544.14	0.852549	0.577517	2.49978	0.231027	0.689695	0.966287	Gpa33	no peak	ns
ENSMUSG00000000552.10	1496.77	-0.175158	0.438522	-0.399428	0.490003	0.953191	Zfp385a	no peak	ns
ENSMUSG00000000555.8	1672.65	0.0811325	0.243213	0.333586	0.564268	0.9591	Itga5	no peak	ns
ENSMUSG00000000561.14	0.672023	-1.48993	3.12654	-0.476541	0.410182	0.944587	Wdr77	no peak	log2fc
ENSMUSG00000000563.17	3469.63	0.0331277	0.275426	0.120278	0.835332	0.972	Atp5pb	no peak	ns
ENSMUSG00000000568.15	7076.4	0.071453	0.301675	0.236855	0.68229	0.965933	Hnrnpd	no peak	ns
ENSMUSG00000000579.14	265.998	0.133095	0.607367	0.219135	0.704899	0.96699	Dynlt1c	no peak	ns
ENSMUSG00000000581.8	820.048	0.13725	0.262729	0.522403	0.366614	0.938407	C1d	no peak	ns
ENSMUSG00000000594.7	5808.01	0.312887	0.483855	0.646654	0.263751	0.916394	Gm2a	no peak	ns
ENSMUSG00000000600.15	1954.34	0.0015807	0.340084	0.00464796	0.993591	0.976354	Krit1	no peak	ns
ENSMUSG00000000605.9	1525.33	0.0772049	0.386285	0.199865	0.729784	0.96808	Clcn4	no peak	ns
ENSMUSG00000000617.14	0.343199	0.033665	4.08047	0.00825028	0.988624	0.976238	Grm6	no peak	ns
ENSMUSG00000000627.15	10.1785	1.05795	1.28757	0.82167	0.155597	0.866063	Sema4f	no peak	log2fc
ENSMUSG00000000628.10	3723.54	0.220311	0.255604	0.861925	0.136327	0.849972	Hk2	no peak	ns
ENSMUSG00000000631.20	4580.32	-0.0195493	0.24743	-0.0790093	0.891389	0.973715	Myo18a	no peak	ns
ENSMUSG00000000673.9	1666.44	0.113262	0.674457	0.167931	0.771644	0.969759	Haao	no peak	ns
ENSMUSG00000000682.7	1694.55	0.221205	0.624247	0.354355	0.540268	0.95736	Cd52	no peak	ns
ENSMUSG00000000686.11	1465.41	-0.292898	0.499846	-0.585976	0.311202	0.928227	Abhd15	no peak	ns
ENSMUSG00000000690.5	1.16619	1.35186	2.29203	0.589809	0.308048	0.927545	Hoxb6	no peak	log2fc
ENSMUSG00000000693.10	192.795	0.704656	0.568715	1.23903	0.0322468	0.572667	Loxl3	no peak	ns
ENSMUSG00000000706.16	0.333087	1.88164	4.03866	0.465907	0.420707	0.945898	Btn1a1	no peak	log2fc
ENSMUSG00000000708.14	1369.76	-0.138811	0.332064	-0.418024	0.470022	0.951298	Kat2b	no peak	ns
ENSMUSG00000000711.3	2250.67	0.220831	0.304421	0.725414	0.209956	0.897175	Rab5b	no peak	ns
ENSMUSG00000000730.13	15.682	0.0426022	1.27005	0.0335437	0.953771	0.975392	Dnmt3l	no peak	ns
ENSMUSG00000000731.15	2.42833	-0.529599	1.34874	-0.392662	0.497384	0.953853	Aire	no peak	ns
ENSMUSG00000000732.9	383.565	0.703537	0.712244	0.987775	0.0878024	0.784893	Icosl	no peak	ns
ENSMUSG00000000739.14	0.329077	-1.82721	4.03776	-0.452529	0.43417	0.947487	Sult5a1	no peak	log2fc
ENSMUSG00000000743.9	11669.8	-0.00361543	0.199032	-0.018165	0.974956	0.975913	Chmp1a	no peak	ns
ENSMUSG00000000751.13	4830.31	-0.142683	0.328412	-0.434464	0.45274	0.949533	Rpa1	no peak	ns
ENSMUSG00000000753.15	535.516	-0.757172	0.517261	-1.46381	0.0114126	0.321702	Serpinf1	no peak	ns
ENSMUSG00000000759.14	2185.89	-0.0483384	0.195183	-0.247656	0.668646	0.965262	Tubgcp3	no peak	ns
ENSMUSG00000000766.18	14.6694	-0.637213	0.650818	-0.979095	0.090626	0.790189	Oprm1	no peak	ns
ENSMUSG00000000776.13	418.862	-0.290644	0.491374	-0.591492	0.306669	0.927243	Polr3d	no peak	ns
ENSMUSG00000000782.16	65.9679	0.800002	1.15068	0.695244	0.22954	0.905116	Tcf7	no peak	ns
ENSMUSG00000000787.12	13074.7	-0.00133239	0.276539	-0.00481809	0.993356	0.976349	Ddx3x	no peak	ns
ENSMUSG00000000791.9	666.968	-0.415172	0.479561	-0.865732	0.134605	0.848344	Il12rb1	no peak	ns
ENSMUSG00000000792.2	4.67384	0.00698373	1.57237	0.00444152	0.993876	0.976361	Slc5a5	no peak	ns
ENSMUSG00000000794.9	7.05397	0.452524	2.04789	0.22097	0.702544	0.966883	Kcnn3	no peak	ns
ENSMUSG00000000804.14	1334.35	0.00755746	0.344163	0.021959	0.969727	0.975787	Usp32	no peak	ns
ENSMUSG00000000811.13	287.166	0.304021	0.291172	1.04413	0.0711535	0.747281	Txnrd3	no peak	ns
ENSMUSG00000000823.16	873.647	-0.219118	0.307773	-0.711948	0.218543	0.900814	Zfp512b	no peak	ns
ENSMUSG00000000826.16	4150.58	-0.0284575	0.243514	-0.116862	0.839944	0.97215	Dnajc5	no peak	ns
ENSMUSG00000000827.18	1478.43	-0.00187292	0.231608	-0.00808659	0.98885	0.976244	Tpd52l2	no peak	ns
ENSMUSG00000000838.17	2531.78	0.137847	0.271694	0.507361	0.380574	0.940532	Fmr1	no peak	ns
ENSMUSG00000000861.15	3929.08	-0.247998	0.438066	-0.566119	0.327884	0.931629	Bcl11a	no peak	ns
ENSMUSG00000000869.12	12.3147	1.07342	1.1621	0.923687	0.110411	0.821059	Il4	no peak	log2fc
ENSMUSG00000000876.11	665.176	0.0484668	0.395549	0.12253	0.832293	0.971901	Pxmp4	no peak	ns
ENSMUSG00000000881.12	254.154	0.457841	0.481338	0.951183	0.100204	0.80636	Dlg3	no peak	ns
ENSMUSG00000000884.17	382.606	-0.0600772	0.37467	-0.160347	0.78169	0.970136	Gnb1l	no peak	ns
ENSMUSG00000000901.17	61.1544	0.0447297	0.640304	0.069857	0.903906	0.974069	Mmp11	no peak	ns
ENSMUSG00000000902.13	2060.06	-0.0947012	0.339376	-0.279045	0.629625	0.963189	Smarcb1	no peak	ns
ENSMUSG00000000903.3	0.50361	-0.864733	3.38981	-0.255098	0.659308	0.964788	Vpreb3	no peak	ns
ENSMUSG00000000915.15	1245.88	0.459706	0.37765	1.21728	0.0354006	0.595332	Hip1r	no peak	ns
ENSMUSG00000000916.15	553.197	0.0377222	0.352119	0.107129	0.853116	0.972568	Nsun5	no peak	ns
ENSMUSG00000000934.9	356.82	0.100701	0.291707	0.345213	0.550769	0.958139	Top1mt	no peak	ns
ENSMUSG00000000938.11	531.275	-1.27285	0.485705	-2.62062	5.92503e-06	0.00152969	Hoxa10	peak	pval & log2fc
ENSMUSG00000000957.11	44.4862	0.671349	0.806269	0.832661	0.150141	0.861869	Mmp14	no peak	ns
ENSMUSG00000000958.10	159.929	-0.543387	0.431807	-1.2584	0.0296441	0.551958	Slc7a7	no peak	ns
ENSMUSG00000000959.7	2305.42	-0.189277	0.257018	-0.736432	0.203115	0.894079	Oxa1l	no peak	ns
ENSMUSG00000000976.13	2005.93	-0.207642	0.2467	-0.841676	0.145777	0.858319	Heatr6	no peak	ns
ENSMUSG00000000982.5	850.559	-1.2681	0.841769	-1.50647	0.00922692	0.277169	Ccl3	no peak	log2fc
ENSMUSG00000000983.13	19.6113	-1.49073	1.00327	-1.48586	0.0102311	0.298333	Wfdc18	no peak	log2fc
ENSMUSG00000001014.6	30.0315	1.45982	0.686838	2.12542	0.000239519	0.0241169	Icam4	no peak	pval & log2fc
ENSMUSG00000001016.12	2499.71	0.195631	0.318816	0.613619	0.288928	0.923119	Ilf2	no peak	ns
ENSMUSG00000001017.15	3483.32	-0.149585	0.229986	-0.65041	0.260987	0.915583	Chtop	no peak	ns
ENSMUSG00000001018.15	908.619	0.00231845	0.22905	0.010122	0.986043	0.976178	Snapin	no peak	ns
ENSMUSG00000001020.8	190.234	0.575563	0.657285	0.875668	0.130188	0.844001	S100a4	no peak	ns
ENSMUSG00000001023.10	1.12996	-0.330743	2.02152	-0.163611	0.777362	0.969975	S100a5	no peak	ns
ENSMUSG00000001025.8	263.628	0.49639	0.392346	1.26518	0.0287766	0.544602	S100a6	no peak	ns
ENSMUSG00000001027.7	5.37381	-1.606	1.03974	-1.54462	0.00759733	0.240509	Scn4a	no peak	log2fc
ENSMUSG00000001029.15	919.885	-0.0820586	0.407743	-0.201251	0.727984	0.968003	Icam2	no peak	ns
ENSMUSG00000001034.17	779.051	-0.188304	0.310437	-0.606578	0.294496	0.924463	Mapk7	no peak	ns
ENSMUSG00000001036.17	13.7372	-0.238241	0.927105	-0.256973	0.656963	0.964667	Epn2	no peak	ns
ENSMUSG00000001039.12	14.9162	-0.850023	0.778922	-1.09128	0.0592963	0.711334	B9d1	no peak	ns
ENSMUSG00000001052.15	2964.21	-0.0705002	0.211658	-0.333086	0.564852	0.95914	Sec24b	no peak	ns
ENSMUSG00000001053.15	791.287	0.0666681	0.441093	0.151143	0.79393	0.970583	N4bp3	no peak	ns
ENSMUSG00000001054.9	1527.32	0.245473	0.322171	0.761934	0.187906	0.886479	Rmnd5b	no peak	ns
ENSMUSG00000001056.3	2050.84	-0.154977	0.549457	-0.282054	0.625936	0.96298	Nhp2	no peak	ns
ENSMUSG00000001062.18	626.468	-0.108918	0.249386	-0.436743	0.450373	0.949281	Vps9d1	no peak	ns
ENSMUSG00000001076.7	0.323093	0.033665	4.08047	0.00825028	0.988624	0.976238	C1ql4	no peak	ns
ENSMUSG00000001082.12	2418.83	-0.0157462	0.336704	-0.0467658	0.935583	0.974925	Mfsd10	no peak	ns
ENSMUSG00000001089.14	498.807	-0.0666488	0.409218	-0.162869	0.778346	0.970012	Luzp1	no peak	ns
ENSMUSG00000001095.5	22.2826	0.0446701	0.561884	0.0795005	0.890718	0.973695	Slc13a2	no peak	ns
ENSMUSG00000001098.15	1891.17	-0.0330915	0.243401	-0.135954	0.814239	0.971296	Kctd10	no peak	ns
ENSMUSG00000001100.10	1879.41	-0.122009	0.381217	-0.320051	0.58018	0.960177	Poldip2	no peak	ns
ENSMUSG00000001105.15	615.446	0.238307	0.258881	0.920527	0.111635	0.822673	Ift20	no peak	ns
ENSMUSG00000001119.7	5.6766	-0.320105	0.944881	-0.338778	0.55822	0.958675	Col6a1	no peak	ns
ENSMUSG00000001120.15	20.4015	-0.227441	1.12656	-0.20189	0.727155	0.967968	Pcbp3	no peak	ns
ENSMUSG00000001123.15	3566.54	-0.295004	0.225728	-1.3069	0.0239065	0.498369	Lgals9	no peak	ns
ENSMUSG00000001127.12	2694.14	0.0593345	0.200806	0.295481	0.609589	0.962025	Araf	no peak	ns
ENSMUSG00000001128.7	3932.92	-0.0932186	0.353633	-0.263603	0.648702	0.964233	Cfp	no peak	ns
ENSMUSG00000001131.11	23.3075	-0.0234087	0.510883	-0.0458201	0.936883	0.974959	Timp1	no peak	ns
ENSMUSG00000001134.9	356.103	-0.121645	0.246909	-0.492672	0.394519	0.942513	Uxt	no peak	ns
ENSMUSG00000001138.13	1432.18	-0.0716593	0.262017	-0.273491	0.636458	0.96357	Cnnm3	no peak	ns
ENSMUSG00000001143.13	1790.16	-0.119551	0.267758	-0.446488	0.44033	0.948184	Lman2l	no peak	ns
ENSMUSG00000001150.7	3011.27	-0.199632	0.272083	-0.733716	0.204787	0.894852	Mcm3ap	no peak	ns
ENSMUSG00000001151.10	5213.29	-0.108998	0.198546	-0.54898	0.34274	0.934398	Pcnt	no peak	ns
ENSMUSG00000001155.13	2.67078	0.37726	1.25537	0.300518	0.603506	0.961657	Ftcd	no peak	ns
ENSMUSG00000001156.9	1245.54	0.0509939	0.498723	0.102249	0.859736	0.972773	Mxd1	no peak	ns
ENSMUSG00000001157.13	936.698	0.1763	0.227427	0.775195	0.180337	0.882275	Gmcl1	no peak	ns
ENSMUSG00000001158.13	513.307	0.00802421	0.271661	0.0295376	0.959287	0.97553	Snrnp27	no peak	ns
ENSMUSG00000001166.17	73.5367	0.376429	0.558731	0.673721	0.244283	0.910329	Oas1c	no peak	ns
ENSMUSG00000001168.16	0.838968	1.90543	2.9007	0.656888	0.256268	0.914162	Oas1h	no peak	log2fc
ENSMUSG00000001173.15	2075.8	0.433968	0.511075	0.849126	0.142243	0.855309	Ocrl	no peak	ns
ENSMUSG00000001175.15	6623.77	0.380715	0.366481	1.03884	0.0725969	0.751055	Calm1	no peak	ns
ENSMUSG00000001211.15	356.321	-0.245695	0.581368	-0.422614	0.46516	0.950814	Agpat3	no peak	ns
ENSMUSG00000001225.12	10.3848	1.64716	0.975609	1.68834	0.00352462	0.145412	Slc26a3	no peak	log2fc
ENSMUSG00000001227.12	781.855	-0.00440411	0.378453	-0.0116371	0.983954	0.976128	Sema6b	no peak	ns
ENSMUSG00000001228.14	6699.05	-0.278631	0.440343	-0.632759	0.27415	0.919309	Uhrf1	no peak	ns
ENSMUSG00000001229.9	2728.52	-0.0734235	0.386623	-0.18991	0.742754	0.96862	Dpp9	no peak	ns
ENSMUSG00000001240.13	2.98892	-1.77189	2.09024	-0.847699	0.142915	0.855891	Ramp2	no peak	log2fc
ENSMUSG00000001247.16	61.2046	0.241121	0.786188	0.306696	0.596082	0.961198	Lsr	no peak	ns
ENSMUSG00000001248.15	3667.32	-0.176606	0.275276	-0.641559	0.267532	0.917478	Gramd1a	no peak	ns
ENSMUSG00000001249.14	31.663	1.63466	0.845337	1.93374	0.000831918	0.0555348	Hpn	no peak	pval & log2fc
ENSMUSG00000001260.10	0.620214	-1.31855	4.00289	-0.3294	0.569166	0.959437	Gabrg1	no peak	log2fc
ENSMUSG00000001270.9	491.227	1.09327	0.683614	1.59924	0.00571208	0.198295	Ckb	no peak	log2fc
ENSMUSG00000001280.13	5666.37	0.00272587	0.240718	0.0113239	0.984386	0.976139	Sp1	no peak	ns
ENSMUSG00000001281.10	5175.38	-0.0371241	0.41145	-0.0902275	0.876085	0.973268	Itgb7	no peak	ns
ENSMUSG00000001285.12	1033.41	-0.186863	0.31221	-0.598519	0.300958	0.925965	Myg1	no peak	ns
ENSMUSG00000001288.15	825.55	-0.0880481	0.330017	-0.266798	0.644734	0.96402	Rarg	no peak	ns
ENSMUSG00000001289.12	2084.54	-0.0749934	0.268048	-0.279777	0.628727	0.963138	Pfdn5	no peak	ns
ENSMUSG00000001300.16	14.3552	-0.201312	0.607357	-0.331455	0.566759	0.959272	Efnb2	no peak	ns
ENSMUSG00000001305.5	742.284	-0.096833	0.53125	-0.182274	0.752753	0.969024	Rrp15	no peak	ns
ENSMUSG00000001313.12	93.1762	0.594267	0.399125	1.48892	0.0100761	0.295149	Rnd2	no peak	ns
ENSMUSG00000001323.17	694.469	0.153784	0.464927	0.33077	0.56756	0.959327	Srr	no peak	ns
ENSMUSG00000001333.9	1.63158	0.0716809	1.57757	0.0454375	0.937409	0.974973	Sync	no peak	ns
ENSMUSG00000001334.9	0.771045	-0.462391	3.81151	-0.121315	0.833933	0.971954	Fndc5	no peak	ns
ENSMUSG00000001348.15	50.8414	-0.360737	0.533947	-0.675604	0.242968	0.909887	Acp5	no peak	ns
ENSMUSG00000001366.14	1368.26	-0.00352147	0.294469	-0.0119587	0.983511	0.976118	Fbxo9	no peak	ns
ENSMUSG00000001376.17	909.395	0.0958664	0.263779	0.363434	0.529939	0.956565	Vps50	no peak	ns
ENSMUSG00000001380.7	1730.65	-0.0220584	0.404032	-0.0545956	0.924828	0.974641	Hars	no peak	ns
ENSMUSG00000001383.9	1405.94	-0.0176477	0.295847	-0.0596515	0.91789	0.974454	Zmat2	no peak	ns
ENSMUSG00000001403.13	2131.84	0.105363	0.470462	0.223957	0.698719	0.966708	Ube2c	no peak	ns
ENSMUSG00000001415.10	3705.08	-0.270195	0.396302	-0.68179	0.23868	0.908416	Smg5	no peak	ns
ENSMUSG00000001416.13	5726.55	-0.063269	0.454373	-0.139244	0.809829	0.971144	Cct3	no peak	ns
ENSMUSG00000001418.13	1945.3	-0.0352926	0.324343	-0.108813	0.850835	0.972496	Glmp	no peak	ns
ENSMUSG00000001419.17	8947.35	-0.341044	0.301574	-1.13088	0.050651	0.677932	Mef2d	no peak	ns
ENSMUSG00000001420.13	165.834	-0.014166	0.286328	-0.0494746	0.931861	0.974827	Tmem79	no peak	ns
ENSMUSG00000001424.14	9336.17	-0.0849312	0.252281	-0.336654	0.560691	0.958849	Snd1	no peak	ns
ENSMUSG00000001435.15	416.502	-1.15053	0.984688	-1.16842	0.0434556	0.643609	Col18a1	no peak	log2fc
ENSMUSG00000001436.15	1822.73	-0.442861	0.481777	-0.919225	0.112143	0.823333	Slc19a1	no peak	ns
ENSMUSG00000001440.5	13876.9	-0.0961401	0.310113	-0.310016	0.59211	0.960948	Kpnb1	no peak	ns
ENSMUSG00000001441.13	3948.93	0.0831407	0.345183	0.24086	0.677218	0.965687	Npepps	no peak	ns
ENSMUSG00000001444.2	5.18632	0.803615	1.13717	0.70668	0.221969	0.902196	Tbx21	no peak	ns
ENSMUSG00000001445.10	1336.49	0.0187059	0.27757	0.0673915	0.907281	0.974163	Mrpl10	no peak	ns
ENSMUSG00000001467.5	1852.47	0.706753	0.478964	1.47559	0.0107675	0.309139	Cyp51	no peak	ns
ENSMUSG00000001473.7	1045.13	0.0630667	0.342297	0.184246	0.750167	0.96892	Tubb6	no peak	ns
ENSMUSG00000001506.10	25.6995	-0.480786	0.470761	-1.0213	0.0775576	0.763207	Col1a1	no peak	ns
ENSMUSG00000001507.16	3.54751	-1.35899	1.22333	-1.11089	0.0548724	0.695156	Itga3	no peak	log2fc
ENSMUSG00000001508.15	1.98479	0.50399	1.75012	0.287974	0.618706	0.962563	Sgca	no peak	ns
ENSMUSG00000001510.8	2.71177	-2.83264	1.72677	-1.64042	0.00458208	0.172286	Dlx3	no peak	log2fc
ENSMUSG00000001517.14	2377.3	-0.109973	0.300079	-0.36648	0.526497	0.956294	Foxm1	no peak	ns
ENSMUSG00000001518.12	542.331	-0.251096	0.293447	-0.855677	0.139191	0.852604	Itfg2	no peak	ns
ENSMUSG00000001520.12	1.73193	-1.27482	2.09244	-0.60925	0.292375	0.923957	Nrip2	no peak	log2fc
ENSMUSG00000001521.12	130.725	0.553703	0.395032	1.40166	0.0154182	0.39052	Tulp3	no peak	ns
ENSMUSG00000001524.14	676.944	-0.0355928	0.414237	-0.0859238	0.881951	0.973441	Gtf2h4	no peak	ns
ENSMUSG00000001525.10	40080.2	-0.246034	0.305479	-0.805404	0.163945	0.87201	Tubb5	no peak	ns
ENSMUSG00000001542.7	994.64	-0.236178	0.380738	-0.620315	0.283698	0.921813	Ell2	no peak	ns
ENSMUSG00000001552.14	240.69	0.76062	0.660152	1.15219	0.0464532	0.658759	Jup	no peak	ns
ENSMUSG00000001555.10	1.79998	-0.226659	1.76308	-0.128559	0.824174	0.971632	Fkbp10	no peak	ns
ENSMUSG00000001558.5	11.0325	-0.373892	0.941696	-0.397041	0.4926	0.953426	Klhl10	no peak	ns
ENSMUSG00000001569.10	1688.16	-0.0289585	0.321905	-0.0899599	0.87645	0.973279	Nom1	no peak	ns
ENSMUSG00000001576.15	3295.65	-0.103199	0.337652	-0.305637	0.597353	0.961277	Ergic1	no peak	ns
ENSMUSG00000001583.13	1.1398	-1.275	2.70921	-0.470616	0.416026	0.945322	Tnk1	no peak	log2fc
ENSMUSG00000001588.12	6155.54	-0.216802	0.377972	-0.573593	0.321538	0.930373	Acap1	no peak	ns
ENSMUSG00000001604.14	1.94698	1.05975	1.68643	0.628398	0.277471	0.920198	Tcea3	no peak	log2fc
ENSMUSG00000001627.12	1369.71	-0.0239276	0.380167	-0.0629397	0.913381	0.974331	Ifrd1	no peak	ns
ENSMUSG00000001630.13	170.76	0.283256	0.415824	0.68119	0.239093	0.90856	Stk38l	no peak	ns
ENSMUSG00000001632.16	2800	-0.0943694	0.206347	-0.457334	0.429306	0.946924	Brpf1	no peak	ns
ENSMUSG00000001642.18	1314.09	0.228965	0.340425	0.672585	0.245079	0.910594	Akr1b3	no peak	ns
ENSMUSG00000001663.10	40.2369	-0.0760268	1.2346	-0.0615803	0.915245	0.974382	Gstt1	no peak	ns
ENSMUSG00000001665.11	37.7067	-0.231706	0.520836	-0.444874	0.441985	0.948368	Gstt3	no peak	ns
ENSMUSG00000001666.8	163.544	0.219752	0.400973	0.548046	0.343561	0.934545	Ddt	no peak	ns
ENSMUSG00000001674.11	1856.4	-0.184822	0.415512	-0.444805	0.442055	0.948376	Ddx18	no peak	ns
ENSMUSG00000001687.15	1929.45	0.254907	0.373147	0.683127	0.23776	0.908094	Ubl3	no peak	ns
ENSMUSG00000001700.10	268.867	1.08755	0.619712	1.75493	0.00242191	0.114346	Gramd3	no peak	log2fc
ENSMUSG00000001707.8	778.348	-0.0797736	0.338836	-0.235434	0.684092	0.96602	Eef1e1	no peak	ns
ENSMUSG00000001729.14	7238.64	-0.290481	0.389986	-0.74485	0.197998	0.891638	Akt1	no peak	ns
ENSMUSG00000001739.14	339.103	0.85136	0.876242	0.971603	0.0931214	0.794657	Cldn15	no peak	ns
ENSMUSG00000001741.12	3174.27	-0.384758	0.316175	-1.21692	0.0354556	0.595706	Il16	no peak	ns
ENSMUSG00000001750.16	6821.02	0.352826	0.382754	0.92181	0.111137	0.822019	Tcirg1	no peak	ns
ENSMUSG00000001751.9	1241.44	0.323737	0.389678	0.830782	0.151064	0.862597	Naglu	no peak	ns
ENSMUSG00000001755.12	1248.74	-0.129985	0.22081	-0.588671	0.308982	0.927748	Coasy	no peak	ns
ENSMUSG00000001761.7	382.881	0.794517	0.848549	0.936323	0.105623	0.814451	Smo	no peak	ns
ENSMUSG00000001763.14	95.1163	1.09677	1.08846	1.00763	0.0816088	0.772285	Tspan33	no peak	log2fc
ENSMUSG00000001767.5	1219.73	-0.144238	0.29016	-0.497098	0.390284	0.941926	Crnkl1	no peak	ns
ENSMUSG00000001768.16	486.931	0.321922	0.303824	1.05957	0.067074	0.735969	Rin2	no peak	ns
ENSMUSG00000001773.14	0.315104	0.033665	4.08047	0.00825028	0.988624	0.976238	Folh1	no peak	ns
ENSMUSG00000001774.8	2786.67	0.0743674	0.214603	0.346536	0.549243	0.958028	Chordc1	no peak	ns
ENSMUSG00000001783.3	4530.97	-0.0496747	0.24375	-0.203793	0.724686	0.967862	Rtcb	no peak	ns
ENSMUSG00000001785.13	1598.26	0.0283147	0.408571	0.0693017	0.904666	0.97409	Pwp1	no peak	ns
ENSMUSG00000001786.14	1851.77	0.17102	0.345559	0.494908	0.392376	0.942217	Fbxo7	no peak	ns
ENSMUSG00000001794.13	4146.23	0.0276385	0.237803	0.116224	0.840806	0.972177	Capns1	no peak	ns
ENSMUSG00000001802.16	0.312972	-1.76553	4.04338	-0.436647	0.450472	0.949291	Lrp3	no peak	log2fc
ENSMUSG00000001827.12	4.3494	0.736109	1.40148	0.525237	0.36402	0.937995	Folr1	no peak	ns
ENSMUSG00000001829.17	1031.64	-0.093005	0.395629	-0.235081	0.68454	0.966042	Clpb	no peak	ns
ENSMUSG00000001833.17	3886.21	-0.0638348	0.252226	-0.253086	0.661828	0.964917	2020-09-07	no peak	ns
ENSMUSG00000001844.10	906.205	0.0335828	0.227968	0.147314	0.799038	0.970765	Zdhhc4	no peak	ns
ENSMUSG00000001847.14	6462.37	0.0796706	0.183449	0.434292	0.452918	0.949551	Rac1	no peak	ns
ENSMUSG00000001855.15	5029.53	-0.186122	0.3761	-0.494874	0.392409	0.942222	Nup214	no peak	ns
ENSMUSG00000001864.13	5.70181	0.166186	1.17822	0.141048	0.807414	0.97106	Aif1l	no peak	ns
ENSMUSG00000001865.2	2825.72	1.14064	0.690138	1.65277	0.00428524	0.164898	Cpa3	no peak	log2fc
ENSMUSG00000001870.16	43.1312	-0.728353	1.10595	-0.658578	0.255047	0.913787	Ltbp1	no peak	ns
ENSMUSG00000001891.16	1460.14	0.0786749	0.282487	0.278508	0.630284	0.963226	Ugp2	no peak	ns
ENSMUSG00000001901.15	407.043	0.701792	0.245986	2.85297	8.19789e-07	0.000365426	Kcnh6	no peak	pval
ENSMUSG00000001909.16	3143.02	-0.310831	0.411103	-0.756089	0.191315	0.888275	Trmt1	no peak	ns
ENSMUSG00000001910.5	6016.07	-0.195535	0.328574	-0.595102	0.303726	0.92659	Nacc1	no peak	ns
ENSMUSG00000001911.16	2089.49	-0.373622	0.43075	-0.867375	0.133867	0.847635	Nfix	no peak	ns
ENSMUSG00000001918.17	7432.4	-0.122867	0.449052	-0.273615	0.636305	0.963561	Slc1a5	no peak	ns
ENSMUSG00000001924.15	11301.2	-0.161262	0.343515	-0.469445	0.417187	0.945466	Uba1	no peak	ns
ENSMUSG00000001930.17	1611.17	-0.302837	0.891784	-0.339586	0.557282	0.958608	Vwf	no peak	ns
ENSMUSG00000001942.8	1105.16	-0.231668	0.298974	-0.774876	0.180517	0.882378	Siae	no peak	ns
ENSMUSG00000001943.8	1.23244	-1.40608	2.81541	-0.499422	0.388073	0.941614	Vsig2	no peak	log2fc
ENSMUSG00000001946.14	11.0039	-0.715854	0.882918	-0.810782	0.161148	0.870078	Esam	no peak	ns
ENSMUSG00000001948.10	25.8542	-0.0617363	0.523065	-0.118028	0.838369	0.972099	Spa17	no peak	ns
ENSMUSG00000001962.8	942.207	0.169962	0.243534	0.697898	0.227767	0.904447	Fam50a	no peak	ns
ENSMUSG00000001964.14	1390.14	-0.109901	0.264075	-0.416175	0.471988	0.951491	Emd	no peak	ns
ENSMUSG00000001983.7	360.421	-0.0653264	0.353283	-0.184912	0.749293	0.968885	Taco1	no peak	ns
ENSMUSG00000001985.9	177.428	0.334125	0.466011	0.716989	0.215299	0.89947	Grik3	no peak	ns
ENSMUSG00000001986.16	12525.7	0.0194273	0.481764	0.0403254	0.944439	0.975154	Gria3	no peak	ns
ENSMUSG00000001988.9	0.822991	1.93506	2.9227	0.66208	0.252529	0.913002	Npas1	no peak	log2fc
ENSMUSG00000001995.9	220.651	-0.222745	0.48344	-0.460751	0.425866	0.946518	Sipa1l2	no peak	ns
ENSMUSG00000001998.15	746.656	0.0647756	0.248671	0.260487	0.652578	0.964438	Ap4e1	no peak	ns
ENSMUSG00000001999.15	556.101	0.214854	0.299134	0.718254	0.214491	0.89913	Blvra	no peak	ns
ENSMUSG00000002006.12	497.166	-0.243089	1.07217	-0.226726	0.69518	0.966544	Pdzd4	no peak	ns
ENSMUSG00000002007.5	19.4025	-0.757822	1.0036	-0.755106	0.191893	0.888574	Srpk3	no peak	ns
ENSMUSG00000002010.17	3419.04	-0.0576491	0.299887	-0.192236	0.739717	0.968495	Idh3g	no peak	ns
ENSMUSG00000002012.13	22.5848	0.814096	1.16416	0.699298	0.226835	0.904093	Pnck	no peak	ns
ENSMUSG00000002014.12	2443.76	0.173911	0.302175	0.575531	0.319905	0.930043	Ssr4	no peak	ns
ENSMUSG00000002015.5	3035.83	-0.146123	0.291717	-0.500908	0.386662	0.941413	Bcap31	no peak	ns
ENSMUSG00000002017.10	1150.52	0.088538	0.299716	0.295407	0.609679	0.96203	Fam98a	no peak	ns
ENSMUSG00000002020.15	15.4581	-0.461145	0.637959	-0.722844	0.211576	0.897882	Ltbp2	no peak	ns
ENSMUSG00000002028.13	10972.6	-0.754329	0.41954	-1.79799	0.00188776	0.0982654	Kmt2a	peak	pval
ENSMUSG00000002031.13	624.825	-0.270962	0.328227	-0.825532	0.153663	0.864606	Ift46	no peak	ns
ENSMUSG00000002032.17	9.13004	-0.127162	0.729024	-0.174428	0.76307	0.96943	Tmem25	no peak	ns
ENSMUSG00000002033.14	1.14991	-2.45063	2.68313	-0.913346	0.114456	0.826284	Cd3g	no peak	log2fc
ENSMUSG00000002043.17	1668.48	0.0382756	0.480823	0.0796043	0.890576	0.973691	Trappc6a	no peak	ns
ENSMUSG00000002052.6	5359.54	-0.0484541	0.238019	-0.203572	0.724973	0.967875	Supt6	no peak	ns
ENSMUSG00000002055.9	2536.78	-0.0822403	0.361884	-0.227256	0.694503	0.966512	Spag5	no peak	ns
ENSMUSG00000002057.4	0.858532	-0.639844	2.9659	-0.215733	0.709269	0.967187	Foxn1	no peak	ns
ENSMUSG00000002058.13	1235.5	-0.110161	0.215605	-0.510938	0.377226	0.940036	Unc119	no peak	ns
ENSMUSG00000002059.18	113.809	1.11225	0.523654	2.12401	0.0002418	0.0242768	Rab34	no peak	pval & log2fc
ENSMUSG00000002064.10	1450.41	-0.156952	0.26252	-0.597868	0.301485	0.926085	Sdf2	no peak	ns
ENSMUSG00000002068.16	442.19	-0.385591	0.450959	-0.855048	0.139482	0.852866	Ccne1	no peak	ns
ENSMUSG00000002076.12	226.394	-0.121154	0.357028	-0.339339	0.557568	0.958628	Hsf2bp	no peak	ns
ENSMUSG00000002083.13	1359.16	-0.376166	0.62395	-0.602879	0.297451	0.925157	Bbc3	no peak	ns
ENSMUSG00000002100.15	21.2917	-0.340759	0.873905	-0.389927	0.500385	0.954117	Mybpc3	no peak	ns
ENSMUSG00000002102.15	3402.19	-0.0833412	0.404752	-0.205907	0.721949	0.967744	Psmc3	no peak	ns
ENSMUSG00000002103.16	825.185	0.707658	0.41507	1.70491	0.00321404	0.137284	Acp2	no peak	ns
ENSMUSG00000002104.11	205.912	-0.103374	0.495044	-0.208818	0.718184	0.967581	Rapsn	no peak	ns
ENSMUSG00000002105.15	411.512	0.190525	0.218305	0.872746	0.131476	0.845292	Slc39a13	no peak	ns
ENSMUSG00000002107.18	10247.8	-0.0596037	0.259068	-0.23007	0.690915	0.966344	Celf2	no peak	ns
ENSMUSG00000002108.10	58.2873	1.27257	0.723235	1.75955	0.00235856	0.112597	Nr1h3	no peak	log2fc
ENSMUSG00000002109.14	528.287	0.0990083	0.363047	0.272715	0.637416	0.963622	Ddb2	no peak	ns
ENSMUSG00000002111.8	5619.22	-0.104549	0.205697	-0.508268	0.379724	0.940407	Spi1	no peak	ns
ENSMUSG00000002129.11	4630.71	-0.292311	0.380987	-0.767246	0.184846	0.884816	Sf3a1	no peak	ns
ENSMUSG00000002147.18	4264.72	0.00355017	0.201447	0.0176233	0.975702	0.975931	Stat6	no peak	ns
ENSMUSG00000002204.9	4050.63	0.146846	0.313151	0.46893	0.417699	0.945529	Napsa	no peak	ns
ENSMUSG00000002205.16	1250.44	-0.150369	0.255591	-0.588321	0.309269	0.927811	Vrk3	no peak	ns
ENSMUSG00000002210.11	1536.11	-0.203786	0.263578	-0.773154	0.181487	0.882934	Smg9	no peak	ns
ENSMUSG00000002221.11	2622.93	-0.189982	0.35744	-0.531507	0.358322	0.937071	Paxip1	no peak	ns
ENSMUSG00000002222.14	4090.06	-0.0863447	0.355263	-0.243044	0.674458	0.965551	Rmnd5a	no peak	ns
ENSMUSG00000002227.15	743.725	-0.223891	0.287773	-0.778014	0.178758	0.881358	Mov10	no peak	ns
ENSMUSG00000002228.7	39.5747	-1.47624	0.715058	-2.0645	0.000359795	0.0319352	Ppm1j	no peak	pval & log2fc
ENSMUSG00000002233.13	78.4531	0.0469948	0.932026	0.0504223	0.930559	0.974793	Rhoc	no peak	ns
ENSMUSG00000002240.12	0.493638	0.90678	3.40443	0.266353	0.645287	0.96405	Prr27	no peak	ns
ENSMUSG00000002249.21	15.194	-0.705156	0.959823	-0.734673	0.204196	0.89458	Tead3	no peak	ns
ENSMUSG00000002250.16	1733.3	-0.309358	0.296523	-1.04329	0.0713814	0.747884	Ppard	no peak	ns
ENSMUSG00000002257.8	3774.21	-0.151938	0.203775	-0.745618	0.197536	0.891412	Def6	no peak	ns
ENSMUSG00000002265.17	0.344929	-1.88756	4.03248	-0.468089	0.418534	0.945632	Peg3	no peak	log2fc
ENSMUSG00000002274.13	544.886	-0.373761	0.477041	-0.783498	0.175715	0.879551	Metrn	no peak	ns
ENSMUSG00000002279.19	1044.56	0.112224	0.200045	0.560992	0.332284	0.932473	Lmf1	no peak	ns
ENSMUSG00000002280.11	796.368	-0.206958	0.232612	-0.889713	0.124139	0.837634	Ciao3	no peak	ns
ENSMUSG00000002289.16	442.577	-0.436218	0.465395	-0.937307	0.105257	0.813926	Angptl4	no peak	ns
ENSMUSG00000002297.16	2203.28	-0.0417816	0.252946	-0.16518	0.775284	0.969897	Dbf4	no peak	ns
ENSMUSG00000002307.16	1321.96	-0.080947	0.207907	-0.389342	0.501028	0.954174	Daxx	no peak	ns
ENSMUSG00000002308.16	401.666	-0.312663	0.463175	-0.675043	0.243359	0.910019	Cd320	no peak	ns
ENSMUSG00000002319.16	533.315	-0.158107	0.428498	-0.368979	0.523681	0.956069	Ipo4	no peak	ns
ENSMUSG00000002320.15	1354.16	-0.027427	0.26742	-0.102561	0.859312	0.97276	Tm9sf1	no peak	ns
ENSMUSG00000002324.8	105.299	2.02011	2.16186	0.934432	0.106329	0.815456	Rec8	no peak	log2fc
ENSMUSG00000002325.15	1111.93	-0.0429283	0.39629	-0.108326	0.851494	0.972517	Irf9	no peak	ns
ENSMUSG00000002326.6	858.919	-0.0698612	0.224191	-0.311615	0.590202	0.960826	Gmpr2	no peak	ns
ENSMUSG00000002329.7	605.596	-0.157804	0.286642	-0.550526	0.341383	0.934154	Mdp1	no peak	ns
ENSMUSG00000002332.16	733.796	0.0884855	0.253923	0.348473	0.547012	0.957864	Dhrs1	no peak	ns
ENSMUSG00000002342.17	907.875	-0.113618	0.220181	-0.51602	0.372499	0.939321	Tmem161a	no peak	ns
ENSMUSG00000002343.11	279.546	-0.190708	0.44219	-0.431281	0.456058	0.949881	Armc6	no peak	ns
ENSMUSG00000002345.18	20.2346	-0.430946	0.715519	-0.602284	0.297928	0.925268	Borcs8	no peak	ns
ENSMUSG00000002346.16	179.371	0.202241	0.375282	0.538904	0.351672	0.935957	Slc25a42	no peak	ns
ENSMUSG00000002365.10	3560.13	0.0522695	0.409753	0.127563	0.825514	0.971676	Snx9	no peak	ns
ENSMUSG00000002372.9	3222.94	-0.16469	0.275839	-0.597052	0.302145	0.926234	Ranbp3	no peak	ns
ENSMUSG00000002379.7	739.088	-0.262	0.398928	-0.656759	0.256362	0.914191	Ndufa11	no peak	ns
ENSMUSG00000002384.2	3.83314	-1.50849	1.26754	-1.19009	0.0397091	0.622672	Bmp8b	no peak	log2fc
ENSMUSG00000002393.14	592.722	-0.347509	0.394849	-0.880108	0.128252	0.842018	Nr2f6	no peak	ns
ENSMUSG00000002395.14	1545.29	-0.0184379	0.200626	-0.0919016	0.873805	0.9732	Use1	no peak	ns
ENSMUSG00000002396.8	494.607	-0.338117	0.30971	-1.09172	0.0591946	0.710981	Ocel1	no peak	ns
ENSMUSG00000002409.18	487.731	-0.18824	0.52099	-0.361311	0.532345	0.956753	Dyrk1b	no peak	ns
ENSMUSG00000002413.15	2904.47	0.108439	0.419243	0.258654	0.654865	0.964557	Braf	no peak	ns
ENSMUSG00000002416.13	388.002	-0.0415302	0.239415	-0.173465	0.764339	0.969479	Ndufb2	no peak	ns
ENSMUSG00000002428.12	2170.51	0.127706	0.324332	0.39375	0.496193	0.953748	Hltf	no peak	ns
ENSMUSG00000002455.14	2170.03	-0.0244721	0.208705	-0.117257	0.83941	0.972132	Prpf6	no peak	ns
ENSMUSG00000002458.13	1851.48	-0.0154657	0.274274	-0.0563877	0.922368	0.974575	Rgs19	no peak	ns
ENSMUSG00000002459.17	1.34856	-0.0449104	2.19351	-0.0204742	0.971773	0.975836	Rgs20	no peak	ns
ENSMUSG00000002475.16	3.93679	0.0567514	1.2559	0.0451877	0.937753	0.974982	Abhd3	no peak	ns
ENSMUSG00000002477.5	1418.65	-0.0424213	0.402937	-0.10528	0.855623	0.972646	Snrpd1	no peak	ns
ENSMUSG00000002486.15	588.491	0.56442	0.259868	2.17195	0.000174287	0.0195737	Tchp	peak	pval
ENSMUSG00000002489.16	2770.69	0.448973	0.410949	1.09253	0.0590065	0.710327	Tiam1	no peak	ns
ENSMUSG00000002496.10	2350.96	-0.200499	0.298754	-0.671119	0.24611	0.910935	Tsc2	no peak	ns
ENSMUSG00000002500.15	67.9567	-2.37126	0.969226	-2.44655	2.3556e-05	0.00457542	Rpl3l	peak	pval & log2fc
ENSMUSG00000002504.15	57.6677	0.714144	0.800538	0.89208	0.123141	0.836533	Slc9a3r2	no peak	ns
ENSMUSG00000002524.17	3180.32	-0.192975	0.340709	-0.566394	0.327649	0.931583	Puf60	no peak	ns
ENSMUSG00000002546.16	2481.54	0.109585	0.27611	0.396891	0.492763	0.953441	Golga2	no peak	ns
ENSMUSG00000002550.16	1012.45	-0.265876	0.201576	-1.31898	0.0226366	0.484728	Uck1	no peak	ns
ENSMUSG00000002565.16	11096.7	0.342265	0.313542	1.09161	0.0592199	0.711069	Scin	no peak	ns
ENSMUSG00000002578.18	1.65729	0.650477	1.80244	0.360887	0.532827	0.95679	Ikzf4	no peak	ns
ENSMUSG00000002580.7	408.914	0.116867	0.27049	0.432056	0.455248	0.949797	Mien1	no peak	ns
ENSMUSG00000002602.16	1112.79	2.15588	0.925068	2.33051	5.63315e-05	0.00911453	Axl	no peak	pval & log2fc
ENSMUSG00000002603.15	11160.5	-0.0602189	0.278553	-0.216185	0.708689	0.967161	Tgfb1	no peak	ns
ENSMUSG00000002608.8	2090.71	-0.127805	0.251195	-0.50879	0.379235	0.940334	Ccdc97	no peak	ns
ENSMUSG00000002617.14	400.137	0.140992	0.519648	0.271321	0.639136	0.963717	Zfp40	no peak	ns
ENSMUSG00000002625.10	2370.34	0.028374	0.388257	0.0730804	0.899494	0.973945	Akap8l	no peak	ns
ENSMUSG00000002635.11	595.71	-0.0389494	0.226437	-0.17201	0.766258	0.969553	Pdcd2l	no peak	ns
ENSMUSG00000002658.9	1644.28	0.101987	0.336432	0.303143	0.600346	0.961463	Gtf2f1	no peak	ns
ENSMUSG00000002660.8	812.475	-0.0113507	0.414792	-0.0273649	0.96228	0.975604	Clpp	no peak	ns
ENSMUSG00000002661.14	206.717	-0.0774817	0.315159	-0.245849	0.67092	0.965376	Alkbh7	no peak	ns
ENSMUSG00000002664.2	0.485775	0.934713	3.42439	0.272958	0.637116	0.963606	Pspn	no peak	ns
ENSMUSG00000002668.8	1444.31	-0.0355487	0.411692	-0.0863478	0.881373	0.973424	Dennd1c	no peak	ns
ENSMUSG00000002679.14	609.689	0.0334291	0.193801	0.172492	0.765622	0.969528	Med6	no peak	ns
ENSMUSG00000002688.8	2.33157	0.476678	1.40522	0.339219	0.557708	0.958638	Prkd1	no peak	ns
ENSMUSG00000002699.13	3238.82	0.189816	0.39891	0.475837	0.410873	0.944675	Lcp2	no peak	ns
ENSMUSG00000002718.14	4131.33	-0.00190645	0.343738	-0.00554624	0.992352	0.976326	Cse1l	no peak	ns
ENSMUSG00000002728.14	1104.16	0.0361886	0.424003	0.0853498	0.882734	0.973464	Naa20	no peak	ns
ENSMUSG00000002731.6	697.952	0.136125	0.405559	0.335648	0.561862	0.958932	Prkra	no peak	ns
ENSMUSG00000002732.14	150.455	0.0170272	0.326307	0.0521815	0.928143	0.974729	Fkbp7	no peak	ns
ENSMUSG00000002733.8	1224.23	-0.0461577	0.212766	-0.216941	0.707716	0.967117	Plekha3	no peak	ns
ENSMUSG00000002741.9	1754.5	-0.114207	0.317685	-0.359497	0.534406	0.956913	Ykt6	no peak	ns
ENSMUSG00000002748.7	10608.5	-0.200571	0.305669	-0.65617	0.256788	0.914321	Baz1b	no peak	ns
ENSMUSG00000002763.16	2142.33	-0.049761	0.256868	-0.193722	0.737778	0.968415	Pex6	no peak	ns
ENSMUSG00000002767.13	1026.61	-0.0365404	0.362256	-0.100869	0.86161	0.972831	Mrpl2	no peak	ns
ENSMUSG00000002768.8	644.64	-0.179347	0.33211	-0.540024	0.350672	0.935787	Mea1	no peak	ns
ENSMUSG00000002769.9	26.9311	0.330913	0.597708	0.553637	0.338661	0.93366	Gnmt	no peak	ns
ENSMUSG00000002771.12	12.5547	-0.334232	0.642219	-0.520434	0.368423	0.938691	Grin2d	no peak	ns
ENSMUSG00000002778.14	2664.3	-0.0489062	0.269351	-0.18157	0.753676	0.96906	Kdelr1	no peak	ns
ENSMUSG00000002781.19	513.157	-0.175144	0.353968	-0.494803	0.392476	0.942231	Tmem143	no peak	ns
ENSMUSG00000002791.17	31.8015	-0.178208	0.435512	-0.409193	0.479454	0.95221	Pdxk-ps	no peak	ns
ENSMUSG00000002797.9	199.854	0.0567917	0.28924	0.196348	0.734357	0.968272	Ggct	no peak	ns
ENSMUSG00000002799.6	293.982	-0.437715	0.813638	-0.537972	0.352505	0.936099	Jag2	no peak	ns
ENSMUSG00000002803.14	201.685	0.0805485	0.365619	0.220307	0.703394	0.966922	Btbd6	no peak	ns
ENSMUSG00000002804.4	488.647	-0.368092	0.360541	-1.02094	0.0776595	0.763445	Nudt14	no peak	ns
ENSMUSG00000002808.7	113.066	1.77046	1.18393	1.49541	0.00975432	0.288441	Epdr1	no peak	log2fc
ENSMUSG00000002812.4	4071.79	-0.067532	0.25373	-0.266157	0.645529	0.964063	Flii	no peak	ns
ENSMUSG00000002814.15	1284.61	-0.0288017	0.212734	-0.135388	0.814998	0.971322	Top3a	no peak	ns
ENSMUSG00000002820.6	561.288	-0.167949	0.23038	-0.729008	0.207707	0.896177	Atg4d	no peak	ns
ENSMUSG00000002825.8	615.464	-0.160753	0.514899	-0.312203	0.589501	0.960782	Qtrt1	no peak	ns
ENSMUSG00000002831.14	6.40955	-0.0834237	1.45257	-0.0574316	0.920936	0.974536	Plin4	no peak	ns
ENSMUSG00000002833.11	2045.08	-0.0507161	0.301606	-0.168154	0.771351	0.969748	Hdgfl2	no peak	ns
ENSMUSG00000002835.9	3255.48	-0.108965	0.399227	-0.272939	0.637139	0.963607	Chaf1a	no peak	ns
ENSMUSG00000002844.9	1485.11	-0.293688	0.27697	-1.06036	0.0668695	0.735375	Adprh	no peak	ns
ENSMUSG00000002845.14	1245.37	0.245581	0.282157	0.870372	0.132528	0.846332	Tmem39a	no peak	ns
ENSMUSG00000002846.9	773.622	-0.0896004	0.2311	-0.387712	0.502821	0.95433	Timmdc1	no peak	ns
ENSMUSG00000002847.7	2.72042	-0.743884	1.36133	-0.54644	0.344977	0.934796	Pla1a	no peak	ns
ENSMUSG00000002870.8	6934.5	-0.222199	0.45495	-0.488402	0.398629	0.943072	Mcm2	no peak	ns
ENSMUSG00000002871.14	1354.46	0.123199	0.338194	0.364286	0.528976	0.956489	Tpra1	no peak	ns
ENSMUSG00000002881.14	1992.54	0.0264355	0.242968	0.108802	0.850849	0.972497	Nab1	no peak	ns
ENSMUSG00000002885.14	2616.27	0.657271	0.6237	1.05383	0.0685679	0.740227	Adgre5	no peak	ns
ENSMUSG00000002897.5	6260.68	-0.527648	0.447863	-1.17815	0.041739	0.634312	Il17ra	no peak	ns
ENSMUSG00000002900.16	10.4114	-0.0132455	0.833754	-0.0158866	0.978096	0.975989	Lamb1	no peak	ns
ENSMUSG00000002908.17	15.406	-0.502477	0.805387	-0.623895	0.280928	0.921103	Kcnn1	no peak	ns
ENSMUSG00000002910.11	530.784	-0.0140602	0.249329	-0.0563922	0.922362	0.974575	Arrdc2	no peak	ns
ENSMUSG00000002944.15	344.937	0.780474	1.48835	0.52439	0.364794	0.938119	Cd36	no peak	ns
ENSMUSG00000002948.19	2.04641	-1.02802	1.54934	-0.66352	0.251499	0.912676	Map2k7	no peak	log2fc
ENSMUSG00000002949.15	1941.3	0.00750025	0.188596	0.0397689	0.945205	0.975174	Timm44	no peak	ns
ENSMUSG00000002957.11	3293.35	-0.14537	0.317877	-0.457314	0.429326	0.946926	Ap2a2	no peak	ns
ENSMUSG00000002963.17	1542.13	0.214224	0.250946	0.853667	0.140122	0.85344	Pnkp	no peak	ns
ENSMUSG00000002968.9	2091.26	-0.15285	0.303836	-0.503067	0.384619	0.94112	Med25	no peak	ns
ENSMUSG00000002980.14	10.69	-0.0326853	1.03636	-0.0315385	0.956532	0.975461	Bcam	no peak	ns
ENSMUSG00000002981.10	3541	-0.302753	0.383955	-0.788511	0.172967	0.877871	Clptm1	no peak	ns
ENSMUSG00000002983.17	353.859	0.10838	0.460421	0.235393	0.684145	0.966023	Relb	no peak	ns
ENSMUSG00000002984.17	2375.01	0.00160354	0.500074	0.0032066	0.995578	0.976401	Tomm40	no peak	ns
ENSMUSG00000002985.16	2749.46	1.80025	0.960168	1.87493	0.00119397	0.0718321	Apoe	no peak	pval & log2fc
ENSMUSG00000002996.17	2188.29	-0.0431631	0.44287	-0.0974623	0.866239	0.972972	Hbp1	no peak	ns
ENSMUSG00000002997.15	2332.79	0.233106	0.468899	0.497135	0.390249	0.941921	Prkar2b	no peak	ns
ENSMUSG00000003031.14	2506.77	0.13653	0.515024	0.265094	0.646848	0.964134	Cdkn1b	no peak	ns
ENSMUSG00000003032.8	168.2	1.26222	0.681238	1.85283	0.00136416	0.0789949	Klf4	no peak	pval & log2fc
ENSMUSG00000003033.15	2802.38	-0.405577	0.36079	-1.12413	0.0520445	0.683829	Ap1m1	no peak	ns
ENSMUSG00000003037.16	2378.37	-0.139026	0.280961	-0.494823	0.392457	0.942228	Rab8a	no peak	ns
ENSMUSG00000003038.15	4869.14	0.0879275	0.41725	0.210731	0.715714	0.967473	Hmgn2	no peak	ns
ENSMUSG00000003039.9	1941.69	-0.191233	0.311953	-0.61302	0.289399	0.923235	Fam32a	no peak	ns
ENSMUSG00000003062.13	447.665	0.236775	0.255621	0.926276	0.109416	0.819725	Stard3nl	no peak	ns
ENSMUSG00000003068.16	4954.14	-0.175602	0.207589	-0.845915	0.143758	0.856615	Stk11	no peak	ns
ENSMUSG00000003070.6	10.0398	0.0708462	0.829144	0.085445	0.882604	0.97346	Efna2	no peak	ns
ENSMUSG00000003072.15	4040.62	-0.139197	0.32119	-0.433379	0.453869	0.949652	Atp5d	no peak	ns
ENSMUSG00000003099.11	3348.25	-0.185275	0.308291	-0.600975	0.298979	0.925511	Ppp5c	no peak	ns
ENSMUSG00000003119.14	2962.51	-0.0169804	0.267458	-0.0634882	0.91263	0.974311	Cdk12	no peak	ns
ENSMUSG00000003123.15	1159.63	0.0806442	0.311474	0.258912	0.654543	0.964541	Lipe	no peak	ns
ENSMUSG00000003131.7	2953.47	-0.0786278	0.235089	-0.33446	0.563247	0.959028	Pafah1b2	no peak	ns
ENSMUSG00000003134.10	3739.13	0.621144	0.836908	0.742189	0.199606	0.892417	Tbc1d8	no peak	ns
ENSMUSG00000003135.15	1280.61	-0.0215081	0.329628	-0.0652496	0.910216	0.974244	Cnot11	no peak	ns
ENSMUSG00000003153.10	1920.02	0.0787652	0.67533	0.116632	0.840255	0.97216	Slc2a3	no peak	ns
ENSMUSG00000003154.15	660.83	0.122783	0.482634	0.254402	0.660179	0.964833	Foxj2	no peak	ns
ENSMUSG00000003161.15	1811.17	0.150404	0.198324	0.758376	0.189976	0.887576	Sri	no peak	ns
ENSMUSG00000003166.20	3.65962	-0.766964	1.11158	-0.689977	0.233088	0.906425	Dgcr2	no peak	ns
ENSMUSG00000003184.15	1890.1	-0.148118	0.218923	-0.676578	0.242289	0.909657	Irf3	no peak	ns
ENSMUSG00000003190.12	922.001	-0.0921566	0.333897	-0.276003	0.633363	0.963398	Bcl2l12	no peak	ns
ENSMUSG00000003198.10	195.6	-0.186177	0.442051	-0.421166	0.466691	0.950967	Zfp959	no peak	ns
ENSMUSG00000003199.16	1230.09	0.064399	0.329203	0.195621	0.735304	0.968312	Mpnd	no peak	ns
ENSMUSG00000003200.10	1928.21	0.0882916	0.183271	0.481755	0.405079	0.943928	Sh3gl1	no peak	ns
ENSMUSG00000003206.7	645.729	-0.0861015	0.451152	-0.190848	0.741528	0.968569	Ebi3	no peak	ns
ENSMUSG00000003208.9	456.927	-0.234598	0.383479	-0.611763	0.290389	0.923476	Yju2	no peak	ns
ENSMUSG00000003226.7	12643.2	0.117215	0.234664	0.499502	0.387997	0.941603	Ranbp2	no peak	ns
ENSMUSG00000003228.9	1126.19	-0.20056	0.350202	-0.572699	0.322293	0.930525	Grk5	no peak	ns
ENSMUSG00000003233.12	1615.73	-0.259527	0.269027	-0.964687	0.0954737	0.798698	Dvl3	no peak	ns
ENSMUSG00000003234.16	1002.56	0.043558	0.216458	0.201231	0.72801	0.968004	Abcf3	no peak	ns
ENSMUSG00000003235.13	2039.67	-0.174535	0.397436	-0.439154	0.447876	0.949012	Eif2b5	no peak	ns
ENSMUSG00000003269.17	1177.88	-0.209924	0.286471	-0.732795	0.205355	0.895113	Cyth2	no peak	ns
ENSMUSG00000003271.17	34.4684	0.49469	0.535081	0.924514	0.110093	0.820634	Sult2b1	no peak	ns
ENSMUSG00000003273.14	10.5705	0.918712	1.52905	0.60084	0.299087	0.925536	Car11	no peak	ns
ENSMUSG00000003279.17	1437.3	-0.0977001	0.335271	-0.291406	0.61453	0.962319	Dlgap1	no peak	ns
ENSMUSG00000003282.9	231.694	0.431512	0.814843	0.529564	0.360081	0.937359	Plag1	no peak	ns
ENSMUSG00000003283.14	860.508	0.621736	0.687562	0.904262	0.118105	0.830743	Hck	no peak	ns
ENSMUSG00000003299.10	1180.11	-0.0197039	0.365336	-0.0539337	0.925737	0.974665	Mrpl4	no peak	ns
ENSMUSG00000003308.15	2171.3	-0.169212	0.249872	-0.677196	0.241859	0.909511	Keap1	no peak	ns
ENSMUSG00000003309.14	122.126	-0.476957	0.480411	-0.992811	0.0861971	0.781761	Ap1m2	no peak	ns
ENSMUSG00000003316.14	7074.87	-0.440623	0.344806	-1.27789	0.0272103	0.530691	Glg1	no peak	ns
ENSMUSG00000003341.9	4.84015	-0.921399	1.1866	-0.776506	0.179601	0.88185	Atp8b3	no peak	ns
ENSMUSG00000003344.14	1120.69	-0.114701	0.428142	-0.267905	0.643363	0.963947	Btbd2	no peak	ns
ENSMUSG00000003345.16	4648.12	-0.0817011	0.251583	-0.324748	0.574634	0.959808	Csnk1g2	no peak	ns
ENSMUSG00000003346.14	1784	0.00199017	0.297757	0.00668386	0.990784	0.976289	Abhd17a	no peak	ns
ENSMUSG00000003348.10	3501.41	-0.251027	0.28977	-0.866297	0.134351	0.8481	Mob3a	no peak	ns
ENSMUSG00000003352.14	41.8229	1.30451	0.869748	1.49988	0.00953821	0.283865	Cacnb3	no peak	log2fc
ENSMUSG00000003354.6	0.337215	1.89689	4.0373	0.469841	0.416795	0.945418	Ccdc65	no peak	log2fc
ENSMUSG00000003355.7	176.696	0.732741	0.502355	1.45861	0.0117082	0.327307	Fkbp11	no peak	ns
ENSMUSG00000003360.15	3892.86	-0.0468555	0.206506	-0.226897	0.694962	0.966534	Ddx23	no peak	ns
ENSMUSG00000003363.15	1786.28	1.47534	0.718743	2.05267	0.000388916	0.0335618	Pld3	peak	pval & log2fc
ENSMUSG00000003378.9	364.863	-0.0216271	0.445664	-0.0485279	0.933162	0.974862	Grik5	no peak	ns
ENSMUSG00000003379.7	5.76683	-1.30326	1.23412	-1.05602	0.0679938	0.738607	Cd79a	no peak	log2fc
ENSMUSG00000003380.11	1392.7	0.163998	0.317826	0.515998	0.372519	0.939324	Rabac1	no peak	ns
ENSMUSG00000003382.18	1515.17	0.0696616	0.382268	0.182232	0.752807	0.969026	Etv3	no peak	ns
ENSMUSG00000003402.14	4163.65	-0.128111	0.265605	-0.482336	0.404512	0.943853	Prkcsh	no peak	ns
ENSMUSG00000003410.8	1.47063	-0.91141	1.82517	-0.499357	0.388134	0.941623	Elavl3	no peak	ns
ENSMUSG00000003411.10	1.95227	-1.53022	1.50795	-1.01477	0.0794716	0.767585	Rab3b	no peak	log2fc
ENSMUSG00000003418.11	50.8514	0.887543	1.01796	0.871881	0.131858	0.845672	St8sia6	no peak	ns
ENSMUSG00000003420.8	285.438	0.857134	0.722428	1.18646	0.0403171	0.626235	Fcgrt	no peak	ns
ENSMUSG00000003421.13	1490.63	-0.109297	0.312119	-0.350177	0.545054	0.957719	Nosip	no peak	ns
ENSMUSG00000003423.15	1073.62	-0.201691	0.258564	-0.780044	0.177627	0.880693	Pih1d1	no peak	ns
ENSMUSG00000003429.11	9056.03	-0.0769475	0.190682	-0.403539	0.485546	0.952781	Rps11	no peak	ns
ENSMUSG00000003435.9	5779.87	-0.154165	0.283717	-0.543377	0.347689	0.935271	Supt5	no peak	ns
ENSMUSG00000003436.11	0.868654	0.51987	2.96106	0.175569	0.761567	0.969371	Dll3	no peak	ns
ENSMUSG00000003437.14	1491.86	0.127107	0.276293	0.460046	0.426575	0.946602	Paf1	no peak	ns
ENSMUSG00000003438.17	1415.27	-0.216177	0.488257	-0.442753	0.444164	0.948608	Timm50	no peak	ns
ENSMUSG00000003444.8	138.261	-0.257437	0.478099	-0.538459	0.352069	0.936025	Med29	no peak	ns
ENSMUSG00000003452.15	573.087	0.0757149	0.261963	0.289029	0.61742	0.962488	Bicd1	no peak	ns
ENSMUSG00000003458.12	3552.77	-0.103088	0.206222	-0.499889	0.387629	0.941551	Ncstn	no peak	ns
ENSMUSG00000003464.13	1424.62	0.0648209	0.238768	0.271481	0.638939	0.963706	Pex19	no peak	ns
ENSMUSG00000003469.9	1.01948	0.904002	2.8001	0.322847	0.576876	0.959958	Phyhip	no peak	ns
ENSMUSG00000003484.4	168.476	0.556899	0.491383	1.13333	0.0501527	0.675769	Cyp4f18	no peak	ns
ENSMUSG00000003500.13	1678.42	0.460504	0.608746	0.75648	0.191086	0.888156	Impdh1	no peak	ns
ENSMUSG00000003518.13	1131.33	-0.0145051	0.612959	-0.0236641	0.967378	0.975729	Dusp3	no peak	ns
ENSMUSG00000003526.12	923.166	0.456727	0.494505	0.923605	0.110443	0.821101	Prodh	no peak	ns
ENSMUSG00000003527.9	658.339	-0.180379	0.250189	-0.720972	0.212762	0.898393	Ess2	no peak	ns
ENSMUSG00000003528.15	2146.37	0.00514907	0.397792	0.0129441	0.982152	0.976086	Slc25a1	no peak	ns
ENSMUSG00000003531.15	456.194	-0.0300305	0.295232	-0.101718	0.860457	0.972795	Dgcr6	no peak	ns
ENSMUSG00000003534.17	76.2819	1.11319	1.0961	1.01559	0.0792294	0.76704	Ddr1	no peak	log2fc
ENSMUSG00000003541.6	454.768	0.141374	0.316823	0.446223	0.440601	0.948214	Ier3	no peak	ns
ENSMUSG00000003545.3	19.8907	1.30649	0.869448	1.50266	0.00940555	0.281026	Fosb	no peak	log2fc
ENSMUSG00000003546.10	672.04	0.00672046	0.28723	0.0233975	0.967745	0.975738	Klc4	no peak	ns
ENSMUSG00000003549.9	491.011	-0.109484	0.298109	-0.36726	0.525617	0.956224	Ercc1	no peak	ns
ENSMUSG00000003559.8	16.249	-0.782188	1.58106	-0.494723	0.392553	0.942242	As3mt	no peak	ns
ENSMUSG00000003573.15	1305.51	-0.331274	0.399765	-0.828671	0.152105	0.863408	Homer3	no peak	ns
ENSMUSG00000003575.13	1373.74	-0.435149	0.325291	-1.33772	0.0207835	0.463436	Crtc1	no peak	ns
ENSMUSG00000003581.14	343.67	-0.301683	0.333968	-0.903329	0.118485	0.831194	Rnf215	no peak	ns
ENSMUSG00000003585.13	25.857	-0.620843	0.844592	-0.73508	0.203946	0.894464	Sec14l2	no peak	ns
ENSMUSG00000003604.14	415.97	-0.186378	0.628317	-0.296631	0.608197	0.961941	Aven	no peak	ns
ENSMUSG00000003617.16	78.2245	0.414693	0.764767	0.542247	0.348692	0.935445	Cp	no peak	ns
ENSMUSG00000003623.4	2007.23	-0.0227296	0.191998	-0.118385	0.837888	0.972083	Crot	no peak	ns
ENSMUSG00000003644.17	8999.88	-0.0467128	0.23089	-0.202316	0.726601	0.967944	Rps6ka1	no peak	ns
ENSMUSG00000003660.10	9032.15	-0.0138381	0.253908	-0.0545004	0.924959	0.974644	Snrnp200	no peak	ns
ENSMUSG00000003662.10	850.423	-0.0845001	0.272996	-0.309529	0.592693	0.960985	Ciao1	no peak	ns
ENSMUSG00000003680.16	619.896	-0.151355	0.470414	-0.321748	0.578173	0.960044	Taf6l	no peak	ns
ENSMUSG00000003721.14	565.422	-0.171668	0.367896	-0.466622	0.419994	0.945811	Insig2	no peak	ns
ENSMUSG00000003731.13	2561.14	0.00187227	0.249243	0.00751185	0.989642	0.976262	Kpna6	no peak	ns
ENSMUSG00000003746.16	3886.85	-0.0767734	0.235062	-0.326609	0.572443	0.95966	Man1a	no peak	ns
ENSMUSG00000003752.9	284.536	-0.188785	0.332483	-0.567804	0.326446	0.931348	Itpkc	no peak	ns
ENSMUSG00000003762.13	458.25	-0.100947	0.230513	-0.437925	0.449147	0.949149	Coq8b	no peak	ns
ENSMUSG00000003778.14	4004.99	-0.0134657	0.238849	-0.0563777	0.922382	0.974575	Brd8	no peak	ns
ENSMUSG00000003779.16	2387.07	-0.0343979	0.453411	-0.0758647	0.895687	0.973837	Kif20a	no peak	ns
ENSMUSG00000003808.18	3089.11	-0.00733403	0.381025	-0.0192482	0.973463	0.975877	Farsa	no peak	ns
ENSMUSG00000003809.14	546.304	0.154413	0.270249	0.571373	0.323414	0.930749	Gcdh	no peak	ns
ENSMUSG00000003810.13	1514.49	-0.135114	0.250249	-0.539917	0.350767	0.935803	Mast2	no peak	ns
ENSMUSG00000003812.13	2895.28	-0.0771104	0.566269	-0.136173	0.813946	0.971285	Dnase2a	no peak	ns
ENSMUSG00000003813.15	1747.2	-0.0634285	0.232625	-0.272664	0.637478	0.963626	Rad23a	no peak	ns
ENSMUSG00000003814.8	26257	0.314952	0.471941	0.667354	0.248769	0.911803	Calr	no peak	ns
ENSMUSG00000003824.12	1610.77	-0.119778	0.277839	-0.431106	0.45624	0.9499	Syce2	no peak	ns
ENSMUSG00000003847.16	2927.51	0.0308444	0.447029	0.0689987	0.905081	0.974102	Nfat5	no peak	ns
ENSMUSG00000003848.14	1729.89	-0.214641	0.339066	-0.633036	0.27394	0.919252	Nob1	no peak	ns
ENSMUSG00000003849.8	77.9173	-0.224135	0.678311	-0.330431	0.567958	0.959354	Nqo1	no peak	ns
ENSMUSG00000003863.18	8.84844	-0.20102	1.05501	-0.190538	0.741934	0.968586	Ppfia3	no peak	ns
ENSMUSG00000003865.16	2521.19	0.230146	0.583378	0.394506	0.495366	0.953674	Gys1	no peak	ns
ENSMUSG00000003868.14	3889.68	-0.155163	0.400574	-0.387351	0.503219	0.954364	Ruvbl2	no peak	ns
ENSMUSG00000003872.9	6.39276	0.793988	0.880217	0.902036	0.119013	0.831817	Lin7b	no peak	ns
ENSMUSG00000003873.11	1522.91	-0.204837	0.336866	-0.608068	0.293312	0.924181	Bax	no peak	ns
ENSMUSG00000003882.5	1155.28	0.275508	0.741192	0.371709	0.520614	0.955821	Il7r	no peak	ns
ENSMUSG00000003923.14	1327.92	-0.00545753	0.241203	-0.0226263	0.968808	0.975764	Tfam	no peak	ns
ENSMUSG00000003929.11	587.689	0.0721876	0.343494	0.210157	0.716456	0.967505	Zfp81	no peak	ns
ENSMUSG00000003934.5	24.565	0.410255	0.728089	0.563468	0.330154	0.932067	Efnb3	no peak	ns
ENSMUSG00000003948.17	595.59	-0.168766	0.291046	-0.57986	0.316279	0.929298	Mmd	no peak	ns
ENSMUSG00000003949.16	340.385	-0.0294054	0.464595	-0.0632926	0.912898	0.974318	Hlf	no peak	ns
ENSMUSG00000003955.8	1291.27	0.0106972	0.546125	0.0195876	0.972995	0.975866	Fam162a	no peak	ns
ENSMUSG00000003970.9	31381.7	-0.129583	0.22792	-0.568548	0.325813	0.931224	Rpl8	no peak	ns
ENSMUSG00000003974.6	5.62043	0.862349	1.31272	0.656917	0.256247	0.914156	Grm3	no peak	ns
ENSMUSG00000003992.15	2356.55	-0.554355	0.250353	-2.2143	0.000129807	0.0161023	Ssbp2	peak	pval
ENSMUSG00000004018.9	364.594	-0.279608	0.286122	-0.977233	0.091241	0.791308	Fancl	no peak	ns
ENSMUSG00000004032.10	48.2145	-0.135936	0.967644	-0.140481	0.808173	0.971086	Gstm5	no peak	ns
ENSMUSG00000004035.12	10.191	0.104246	1.80147	0.0578673	0.920338	0.97452	Gstm7	no peak	ns
ENSMUSG00000004038.9	41.5753	1.27071	0.552031	2.30189	6.94392e-05	0.0106564	Gstm3	no peak	pval & log2fc
ENSMUSG00000004040.16	5533.18	-0.185919	0.271185	-0.685581	0.236079	0.907501	Stat3	no peak	ns
ENSMUSG00000004043.14	2881.33	0.0182886	0.215004	0.0850614	0.883127	0.973475	Stat5a	no peak	ns
ENSMUSG00000004044.9	68.2972	-0.0317993	0.997451	-0.0318806	0.956061	0.975449	Cavin1	no peak	ns
ENSMUSG00000004054.9	2994.93	-0.207184	0.279308	-0.741777	0.199855	0.892537	Map3k11	no peak	ns
ENSMUSG00000004056.15	2585.36	-0.146793	0.228827	-0.6415	0.267576	0.917491	Akt2	no peak	ns
ENSMUSG00000004069.17	1665.4	-0.0110547	0.314706	-0.0351269	0.951592	0.975337	Dnaja3	no peak	ns
ENSMUSG00000004070.15	1368.59	0.131149	0.220945	0.593581	0.304964	0.926866	Hmox2	no peak	ns
ENSMUSG00000004071.13	1557.36	0.163731	0.374328	0.4374	0.449692	0.949208	Cdip1	no peak	ns
ENSMUSG00000004085.14	1926.95	0.303079	0.3212	0.943582	0.102947	0.810543	Map3k20	no peak	ns
ENSMUSG00000004096.9	1519.87	0.109541	0.207885	0.526932	0.362474	0.937747	Cwc15	no peak	ns
ENSMUSG00000004098.7	62.3662	-0.0191933	0.911928	-0.0210469	0.970984	0.975817	Col5a3	no peak	ns
ENSMUSG00000004099.16	14937.4	-0.0803943	0.286198	-0.280905	0.627344	0.96306	Dnmt1	no peak	ns
ENSMUSG00000004100.12	2503.36	-0.0831225	0.462407	-0.17976	0.756053	0.969155	Ppan	no peak	ns
ENSMUSG00000004105.8	899.244	0.475765	0.326991	1.45498	0.0119186	0.331241	Angptl2	no peak	ns
ENSMUSG00000004110.17	68.9024	1.20985	1.90447	0.635266	0.272253	0.918793	Cacna1e	no peak	log2fc
ENSMUSG00000004113.18	894.187	-1.85982	0.971518	-1.91434	0.000938193	0.0600882	Cacna1b	peak	pval & log2fc
ENSMUSG00000004127.12	407.308	-0.137508	0.298682	-0.460383	0.426236	0.946562	Trmt10a	no peak	ns
ENSMUSG00000004151.17	13.4124	0.832007	0.872554	0.953531	0.0993681	0.805049	Etv1	no peak	ns
ENSMUSG00000004187.11	72.1785	0.263616	0.74642	0.353174	0.541619	0.957462	Kifc2	no peak	ns
ENSMUSG00000004207.14	73346.3	1.01793	0.562306	1.81028	0.0017565	0.0937959	Psap	peak	pval & log2fc
ENSMUSG00000004221.16	2231.89	-0.0627528	0.209507	-0.299527	0.604701	0.96173	Ikbkg	no peak	ns
ENSMUSG00000004231.15	0.691989	-1.52806	3.10941	-0.491431	0.39571	0.942676	Pax2	no peak	log2fc
ENSMUSG00000004233.14	669.169	-0.0165877	0.314495	-0.0527437	0.927371	0.974709	Wars2	no peak	ns
ENSMUSG00000004263.15	35.1066	0.199846	0.439006	0.455224	0.431438	0.947172	Atn1	no peak	ns
ENSMUSG00000004264.17	5205.57	-0.132305	0.4296	-0.307972	0.594555	0.961102	Phb2	no peak	ns
ENSMUSG00000004266.15	7741.14	0.057488	0.272361	0.211073	0.715274	0.967453	Ptpn6	no peak	ns
ENSMUSG00000004267.16	44.1678	1.03148	0.963635	1.0704	0.0643267	0.727762	Eno2	no peak	log2fc
ENSMUSG00000004268.11	2294.02	-0.148855	0.359022	-0.414612	0.473654	0.951653	Emg1	no peak	ns
ENSMUSG00000004270.13	1841.18	0.155091	0.327008	0.474272	0.412414	0.94487	Lpcat3	no peak	ns
ENSMUSG00000004285.12	1016.41	-0.0628311	0.232772	-0.269925	0.640862	0.963811	Atp6v1f	no peak	ns
ENSMUSG00000004296.14	5.14426	2.23376	2.1182	1.05455	0.0683766	0.739689	Il12b	no peak	log2fc
ENSMUSG00000004317.14	880.844	0.0965781	0.474439	0.203563	0.724985	0.967875	Clcn5	no peak	ns
ENSMUSG00000004319.15	1963.61	0.0413258	0.318291	0.129837	0.822455	0.971574	Clcn3	no peak	ns
ENSMUSG00000004328.15	152.153	-0.477806	0.602654	-0.792837	0.170622	0.8764	Hif3a	no peak	ns
ENSMUSG00000004347.17	136.202	-0.109924	0.518886	-0.211846	0.714276	0.967409	Pde1c	no peak	ns
ENSMUSG00000004356.8	3232.31	-0.0186899	0.527894	-0.0354046	0.95121	0.975327	Utp20	no peak	ns
ENSMUSG00000004359.16	5.73965	2.07556	1.35115	1.53614	0.00793526	0.24799	Spic	no peak	log2fc
ENSMUSG00000004364.14	4290.6	-0.131282	0.227952	-0.57592	0.319579	0.929976	Cul3	no peak	ns
ENSMUSG00000004371.15	12.6282	0.269245	1.0696	0.251725	0.663534	0.965004	Il11	no peak	ns
ENSMUSG00000004383.18	270.764	-0.922307	0.690207	-1.33628	0.0209216	0.465084	Large1	no peak	ns
ENSMUSG00000004393.10	1693.92	-0.173795	0.486042	-0.357572	0.536597	0.957081	Ddx56	no peak	ns
ENSMUSG00000004394.12	1258.68	-0.0570341	0.219184	-0.26021	0.652924	0.964456	Tmed4	no peak	ns
ENSMUSG00000004415.15	1.32845	-1.60106	2.1753	-0.736017	0.20337	0.894197	Col26a1	no peak	log2fc
ENSMUSG00000004446.12	2893.65	-0.133201	0.264938	-0.502763	0.384907	0.941162	Bid	no peak	ns
ENSMUSG00000004451.14	919.289	0.277352	0.333248	0.832271	0.150333	0.86202	Ralb	no peak	ns
ENSMUSG00000004455.16	2753.1	-0.0188665	0.223001	-0.0846029	0.883753	0.973494	Ppp1cc	no peak	ns
ENSMUSG00000004460.17	2649.54	0.130104	0.351631	0.370001	0.522531	0.955976	Dnajb11	no peak	ns
ENSMUSG00000004462.7	798.993	0.0545797	0.212786	0.256501	0.657554	0.964697	Tbccd1	no peak	ns
ENSMUSG00000004473.10	35.2207	-0.884216	0.665508	-1.32863	0.0216651	0.47378	Clec11a	no peak	ns
ENSMUSG00000004500.9	423.628	0.0400646	0.272889	0.146816	0.799702	0.970789	Zfp324	no peak	ns
ENSMUSG00000004508.6	2450.28	-0.229495	0.44491	-0.515824	0.37268	0.939349	Gab2	no peak	ns
ENSMUSG00000004530.12	5233.89	-0.0578857	0.29072	-0.199112	0.730762	0.968121	Coro1c	no peak	ns
ENSMUSG00000004535.12	10151.5	-0.0295613	0.269286	-0.109777	0.849529	0.972455	Tax1bp1	no peak	ns
ENSMUSG00000004540.7	9.41451	-1.08279	1.78171	-0.607724	0.293585	0.924246	Psg17	no peak	log2fc
ENSMUSG00000004552.16	570.321	0.675667	0.56301	1.2001	0.0380748	0.612748	Ctse	no peak	ns
ENSMUSG00000004558.15	29.6242	0.275865	1.58775	0.173745	0.763969	0.969464	Ndrg2	no peak	ns
ENSMUSG00000004561.14	509.042	0.127422	0.437112	0.291508	0.614406	0.962311	Mettl17	no peak	ns
ENSMUSG00000004562.16	117.865	1.35125	0.77432	1.74508	0.00256209	0.118603	Arhgef40	no peak	log2fc
ENSMUSG00000004565.15	1404.25	0.12988	0.220777	0.588287	0.309297	0.927817	Pnpla6	no peak	ns
ENSMUSG00000004567.16	1156.43	0.153465	0.360652	0.425521	0.462096	0.950504	Mcoln1	no peak	ns
ENSMUSG00000004568.13	5542.23	-0.288566	0.291259	-0.990754	0.0868499	0.783046	Arhgef18	no peak	ns
ENSMUSG00000004591.16	2301.79	0.0518788	0.189549	0.273696	0.636206	0.963556	Pkn2	no peak	ns
ENSMUSG00000004609.11	4942.62	-0.304128	0.525856	-0.578349	0.317541	0.929559	Cd33	no peak	ns
ENSMUSG00000004610.4	3.47353	0.199505	1.40733	0.141762	0.806458	0.971027	Etfb	no peak	ns
ENSMUSG00000004612.9	989.541	0.557392	0.551116	1.01139	0.0804787	0.769824	Nkg7	no peak	ns
ENSMUSG00000004626.14	5637.57	-0.104072	0.263123	-0.395526	0.494252	0.953575	Stxbp2	no peak	ns
ENSMUSG00000004630.18	0.666175	2.88091	3.9733	0.725068	0.210174	0.897271	Pcp2	no peak	log2fc
ENSMUSG00000004631.15	56.1086	-0.145908	1.2119	-0.120396	0.835172	0.971995	Sgce	no peak	ns
ENSMUSG00000004633.17	577.303	0.019578	0.426305	0.0459249	0.936739	0.974955	Chn2	no peak	ns
ENSMUSG00000004637.15	1042.48	0.0444733	0.251275	0.17699	0.759695	0.969298	Wwox	no peak	ns
ENSMUSG00000004642.13	2303.88	-0.0260862	0.249059	-0.104739	0.856357	0.972669	Slbp	no peak	ns
ENSMUSG00000004651.6	38.2551	-0.248766	0.436795	-0.569527	0.32498	0.93106	Tyr	no peak	ns
ENSMUSG00000004654.6	1.86393	2.17462	1.81718	1.1967	0.0386231	0.616135	Ghrhr	no peak	log2fc
ENSMUSG00000004655.5	169.667	-1.2975	1.76803	-0.73387	0.204691	0.894808	Aqp1	no peak	log2fc
ENSMUSG00000004661.15	482.107	0.898187	0.648519	1.38498	0.0166851	0.40947	Arid3b	no peak	ns
ENSMUSG00000004665.10	2666.74	0.0299658	0.398353	0.0752242	0.896562	0.973862	Cnn2	no peak	ns
ENSMUSG00000004667.18	1566.84	-0.174078	0.369751	-0.470799	0.415845	0.9453	Polr2e	no peak	ns
ENSMUSG00000004668.14	931.894	-0.110783	1.8316	-0.0604841	0.916748	0.974423	Abca13	no peak	ns
ENSMUSG00000004677.17	7846.48	0.0946888	0.308837	0.306598	0.5962	0.961205	Myo9b	no peak	ns
ENSMUSG00000004698.11	1074.88	-0.373777	0.631945	-0.59147	0.306687	0.927247	Hdac9	no peak	ns
ENSMUSG00000004707.14	1141.03	-0.211579	0.470588	-0.449605	0.437146	0.947826	Ly9	no peak	ns
ENSMUSG00000004709.14	4029.05	-0.168101	0.593694	-0.283144	0.624602	0.962904	Cd244a	no peak	ns
ENSMUSG00000004730.15	1082.66	1.50108	0.830059	1.80841	0.00177595	0.094473	Adgre1	no peak	pval & log2fc
ENSMUSG00000004748.5	126.448	-0.116585	0.520608	-0.223941	0.69874	0.966709	Mtfp1	no peak	ns
ENSMUSG00000004768.14	92.1766	-0.452652	0.394351	-1.14784	0.0472857	0.662741	Rab23	no peak	ns
ENSMUSG00000004771.12	1068.55	0.188846	0.256848	0.735244	0.203845	0.894418	Rab11a	no peak	ns
ENSMUSG00000004788.11	1121.8	-0.182616	0.338243	-0.539894	0.350787	0.935806	Eif2b2	no peak	ns
ENSMUSG00000004789.10	4757.61	0.00518918	0.260887	0.0198905	0.972578	0.975856	Dlst	no peak	ns
ENSMUSG00000004791.7	6.75804	-1.09208	1.23769	-0.882358	0.127279	0.841002	Pgf	no peak	log2fc
ENSMUSG00000004798.14	1639.34	-0.17724	0.349427	-0.507229	0.380698	0.94055	Ulk2	no peak	ns
ENSMUSG00000004814.10	1.3904	2.77516	2.69564	1.0295	0.0752045	0.757594	Ccl24	no peak	log2fc
ENSMUSG00000004815.12	670.875	0.076799	0.26924	0.285243	0.622036	0.962756	Dgkq	no peak	ns
ENSMUSG00000004837.2	580.838	-1.05878	0.470976	-2.24806	0.00010226	0.013901	Grap	peak	pval & log2fc
ENSMUSG00000004843.7	1105.66	0.108997	0.330019	0.330273	0.568142	0.959367	Chmp2b	no peak	ns
ENSMUSG00000004846.10	2478.88	0.152641	0.39102	0.390366	0.499902	0.954075	Plod3	no peak	ns
ENSMUSG00000004849.14	1741.11	-0.050243	0.324125	-0.155011	0.78878	0.970396	Ap1s1	no peak	ns
ENSMUSG00000004864.13	40.1355	0.283591	1.08191	0.26212	0.650545	0.96433	Mapk13	no peak	ns
ENSMUSG00000004865.16	5447.12	-0.0571628	0.195288	-0.29271	0.612947	0.962225	Srpk1	no peak	ns
ENSMUSG00000004880.11	8949.45	0.0323546	0.251302	0.128748	0.82392	0.971623	Lbr	no peak	ns
ENSMUSG00000004885.5	2.57787	-0.2229	1.55283	-0.143545	0.804074	0.970943	Crabp2	no peak	ns
ENSMUSG00000004891.16	63.0962	-1.81012	0.556555	-3.25236	1.90039e-08	1.49739e-05	Nes	no peak	pval & log2fc
ENSMUSG00000004892.13	0.830451	-0.550144	3.02981	-0.181577	0.753667	0.96906	Bcan	no peak	ns
ENSMUSG00000004895.9	1840.06	-0.211441	0.323859	-0.65288	0.259181	0.915045	Prcc	no peak	ns
ENSMUSG00000004896.16	887.38	0.0468668	0.242109	0.193577	0.737967	0.968422	Rrnad1	no peak	ns
ENSMUSG00000004897.16	9931.51	0.0328921	0.367852	0.0894168	0.877189	0.9733	Hdgf	no peak	ns
ENSMUSG00000004902.7	1.37413	-0.768748	1.92429	-0.399497	0.489928	0.953184	Slc25a18	no peak	ns
ENSMUSG00000004929.12	1287.73	-0.231645	0.54092	-0.428244	0.459236	0.950211	Thop1	no peak	ns
ENSMUSG00000004931.11	945.216	-0.0526363	0.292763	-0.179792	0.756012	0.969153	Apba3	no peak	ns
ENSMUSG00000004933.17	780.986	0.423902	0.375729	1.12821	0.0511985	0.680275	Matk	no peak	ns
ENSMUSG00000004934.14	1076.21	-0.108364	0.197126	-0.549718	0.342091	0.934282	Pias4	no peak	ns
ENSMUSG00000004936.8	2369.76	0.112883	0.27891	0.404728	0.484261	0.952662	Map2k1	no peak	ns
ENSMUSG00000004937.6	1956.97	-0.158569	0.309107	-0.512992	0.375311	0.939748	Sgta	no peak	ns
ENSMUSG00000004945.15	1030.67	-0.0353815	0.207342	-0.170643	0.768061	0.969622	Tmem242	no peak	ns
ENSMUSG00000004947.15	977.312	-0.247407	0.338036	-0.731894	0.205913	0.895367	Dtx2	no peak	ns
ENSMUSG00000004951.10	2.31013	-0.016076	1.66622	-0.00964819	0.986696	0.976193	Hspb1	no peak	ns
ENSMUSG00000004952.13	4562.63	0.105865	0.56806	0.186363	0.747393	0.968808	Rasa4	no peak	ns
ENSMUSG00000004961.7	7.84579	-1.2362	1.13229	-1.09177	0.0591823	0.710939	Syt5	no peak	log2fc
ENSMUSG00000004980.16	25943.1	0.134273	0.255056	0.526444	0.362918	0.937819	Hnrnpa2b1	no peak	ns
ENSMUSG00000004988.9	3.18739	-0.498704	1.56677	-0.318301	0.582252	0.960313	Fxyd4	no peak	ns
ENSMUSG00000004994.12	392.978	-0.0786279	0.239661	-0.32808	0.570715	0.959543	Ccdc130	no peak	ns
ENSMUSG00000004996.9	1593.17	0.101485	0.222964	0.455162	0.431501	0.94718	Mri1	no peak	ns
ENSMUSG00000005034.15	3796.32	0.00587952	0.264583	0.0222218	0.969365	0.975778	Prkacb	no peak	ns
ENSMUSG00000005043.13	1702.57	-0.457446	0.434845	-1.05197	0.0690554	0.741587	Sgsh	no peak	ns
ENSMUSG00000005045.16	138.988	-0.650604	0.512398	-1.26973	0.0282079	0.539648	Chd5	no peak	ns
ENSMUSG00000005054.7	984.278	0.622731	0.308554	2.01822	0.00048672	0.0384203	Cstb	peak	pval
ENSMUSG00000005057.13	1274.91	-0.0895211	0.339794	-0.263457	0.648882	0.964242	Sh2b2	no peak	ns
ENSMUSG00000005069.12	1918.97	-0.119544	0.244463	-0.489008	0.398044	0.942993	Pex5	no peak	ns
ENSMUSG00000005078.16	589.026	0.0942061	0.227707	0.413716	0.47461	0.951746	Jkamp	no peak	ns
ENSMUSG00000005087.17	6468.83	0.320819	0.363913	0.881579	0.127615	0.841355	Cd44	no peak	ns
ENSMUSG00000005089.15	3.94265	-0.694032	1.08374	-0.640404	0.268394	0.917721	Slc1a2	no peak	ns
ENSMUSG00000005102.13	2034	0.0213171	0.21727	0.0981135	0.865354	0.972945	Eif2ak4	no peak	ns
ENSMUSG00000005103.12	5890.2	0.0157008	0.216716	0.0724488	0.900358	0.97397	Wdr1	no peak	ns
ENSMUSG00000005107.13	484.82	-0.135542	0.458475	-0.295636	0.609402	0.962014	Slc2a9	no peak	ns
ENSMUSG00000005124.10	1.1859	1.31844	1.98131	0.665442	0.250128	0.91224	Ccn4	no peak	log2fc
ENSMUSG00000005125.13	2521.56	-0.489476	0.567789	-0.862074	0.13626	0.849909	Ndrg1	no peak	ns
ENSMUSG00000005131.4	19.9643	-0.09601	0.630816	-0.1522	0.792522	0.970532	4930550C14Rik	no peak	ns
ENSMUSG00000005142.10	7929.57	0.210939	0.31957	0.66007	0.253972	0.913453	Man2b1	no peak	ns
ENSMUSG00000005148.8	82.3514	0.0371866	0.704599	0.052777	0.927325	0.974707	Klf5	no peak	ns
ENSMUSG00000005150.16	660.216	-0.0972136	0.344496	-0.28219	0.625769	0.96297	Wdr83	no peak	ns
ENSMUSG00000005161.15	2728.58	-0.182134	0.379395	-0.480064	0.406729	0.944142	Prdx2	no peak	ns
ENSMUSG00000005198.15	12011	-0.326485	0.359115	-0.909136	0.116136	0.828366	Polr2a	no peak	ns
ENSMUSG00000005204.12	2806.43	-0.0109697	0.282468	-0.038835	0.946489	0.975207	Senp3	no peak	ns
ENSMUSG00000005220.10	3.49526	1.00588	1.37715	0.730407	0.206836	0.895786	Corin	no peak	log2fc
ENSMUSG00000005225.15	23.7818	-0.035079	0.726333	-0.0482961	0.93348	0.97487	Plekha8	no peak	ns
ENSMUSG00000005233.16	739.749	-0.0444046	0.416609	-0.106586	0.853853	0.972591	Spc25	no peak	ns
ENSMUSG00000005237.14	14.031	0.507445	1.08388	0.468176	0.418448	0.945622	Dnah2	no peak	ns
ENSMUSG00000005251.15	0.343199	0.033665	4.08047	0.00825028	0.988624	0.976238	Ripk4	no peak	ns
ENSMUSG00000005262.13	1657.99	-0.0823984	0.250618	-0.32878	0.569893	0.959487	Ufd1	no peak	ns
ENSMUSG00000005267.13	24.6492	-0.0164024	0.512771	-0.0319878	0.955913	0.975445	Zfp287	no peak	ns
ENSMUSG00000005268.20	1.4829	0.335126	1.83038	0.183091	0.751681	0.968981	Prlr	no peak	ns
ENSMUSG00000005299.6	3465.24	-0.0558841	0.237984	-0.234823	0.684868	0.966057	Letm1	no peak	ns
ENSMUSG00000005312.15	4069.56	0.0174911	0.215529	0.0811544	0.888459	0.97363	Ubqln1	no peak	ns
ENSMUSG00000005338.13	4.54278	0.658184	1.43946	0.457243	0.429397	0.946935	Cadm3	no peak	ns
ENSMUSG00000005339.10	25.5661	2.02675	1.2464	1.62608	0.00495033	0.181057	Fcer1a	no peak	log2fc
ENSMUSG00000005354.16	2721.75	-0.126678	0.294836	-0.429654	0.457759	0.950058	Txn2	no peak	ns
ENSMUSG00000005360.14	0.758653	-3.04163	3.7095	-0.819955	0.156461	0.866705	Slc1a3	no peak	log2fc
ENSMUSG00000005362.14	944.59	0.0434393	0.251113	0.172987	0.764969	0.969503	Crbn	no peak	ns
ENSMUSG00000005364.11	27.7945	0.967686	1.04319	0.927622	0.108902	0.819028	Il5ra	no peak	ns
ENSMUSG00000005370.4	4307.18	-0.186304	0.235089	-0.792482	0.170814	0.876522	Msh6	no peak	ns
ENSMUSG00000005371.15	2637.12	-0.159825	0.361154	-0.44254	0.444383	0.948632	Fbxo11	no peak	ns
ENSMUSG00000005373.13	10.0609	-0.0512684	1.09739	-0.0467183	0.935649	0.974927	Mlxipl	no peak	ns
ENSMUSG00000005374.13	1532	0.115553	0.389117	0.296961	0.607799	0.961917	Tbl2	no peak	ns
ENSMUSG00000005378.17	1180.28	0.0466672	0.382593	0.121976	0.833041	0.971925	Bud23	no peak	ns
ENSMUSG00000005397.8	7.26516	-0.919122	0.890689	-1.03192	0.0745208	0.755913	Nid1	no peak	ns
ENSMUSG00000005410.6	8028.35	-0.248847	0.492571	-0.505201	0.382605	0.940829	Mcm5	no peak	ns
ENSMUSG00000005413.8	913.564	-0.275722	0.488384	-0.564559	0.329218	0.931887	Hmox1	no peak	ns
ENSMUSG00000005417.17	4751.88	-0.0458574	0.221081	-0.207424	0.719987	0.967659	Mprip	no peak	ns
ENSMUSG00000005442.13	7312.49	0.0249468	0.265145	0.0940877	0.870829	0.973111	Cic	no peak	ns
ENSMUSG00000005447.12	415.157	0.0703363	0.477075	0.147432	0.79888	0.97076	Pafah1b3	no peak	ns
ENSMUSG00000005465.9	189.963	-0.226789	0.411099	-0.551665	0.340385	0.933974	Il27ra	no peak	ns
ENSMUSG00000005469.10	1588.63	-0.0439322	0.253672	-0.173185	0.764708	0.969493	Prkaca	no peak	ns
ENSMUSG00000005470.8	1284.01	-0.039906	0.343854	-0.116055	0.841034	0.972185	Asf1b	no peak	ns
ENSMUSG00000005474.9	1103.03	0.186222	0.544824	0.341802	0.554712	0.958424	Myl10	no peak	ns
ENSMUSG00000005481.18	2756.91	-0.0984745	0.543667	-0.18113	0.754254	0.969083	Ddx39	no peak	ns
ENSMUSG00000005483.10	1448.75	-0.249667	0.292001	-0.855022	0.139494	0.852877	Dnajb1	no peak	ns
ENSMUSG00000005493.15	4.39037	0.222343	1.07772	0.206309	0.721428	0.967722	Msh4	no peak	ns
ENSMUSG00000005501.14	980.485	-0.0156435	0.232907	-0.0671662	0.90759	0.974172	Usp40	no peak	ns
ENSMUSG00000005505.12	650.837	0.0820793	0.237264	0.34594	0.54993	0.958078	Kbtbd4	no peak	ns
ENSMUSG00000005506.16	4890.18	-0.0531247	0.294385	-0.18046	0.755134	0.969118	Celf1	no peak	ns
ENSMUSG00000005510.9	1151.23	-0.0364068	0.216823	-0.167911	0.771672	0.96976	Ndufs3	no peak	ns
ENSMUSG00000005514.14	2986.19	0.124313	0.411962	0.301759	0.602012	0.961565	Por	no peak	ns
ENSMUSG00000005533.10	5916.45	0.719199	0.471434	1.52555	0.00837627	0.258214	Igf1r	no peak	ns
ENSMUSG00000005534.10	3717.07	-0.0474513	0.315676	-0.150317	0.795032	0.970622	Insr	no peak	ns
ENSMUSG00000005540.10	3.91263	-0.236585	1.85502	-0.127538	0.825548	0.971678	Fcer2a	no peak	ns
ENSMUSG00000005553.14	23.5195	0.542576	1.17431	0.462038	0.424575	0.946364	Atp4a	no peak	ns
ENSMUSG00000005566.14	14513.9	-0.386917	0.389506	-0.993355	0.086025	0.78142	Trim28	no peak	ns
ENSMUSG00000005575.16	2976.26	-0.161413	0.375432	-0.429939	0.457461	0.950027	Ube2m	no peak	ns
ENSMUSG00000005580.11	467.447	-0.0396157	0.27186	-0.145721	0.801165	0.970841	Adcy9	no peak	ns
ENSMUSG00000005583.16	8767.73	-0.530772	0.414744	-1.27976	0.026986	0.528629	Mef2c	no peak	ns
ENSMUSG00000005609.16	10806	-0.416428	0.511704	-0.813806	0.159591	0.868977	Ctr9	no peak	ns
ENSMUSG00000005610.17	30228.5	-0.285967	0.382767	-0.747106	0.196644	0.890973	Eif4g2	no peak	ns
ENSMUSG00000005611.15	300.728	-0.946906	0.431675	-2.19356	0.000150047	0.0176646	Mrvi1	no peak	pval
ENSMUSG00000005615.15	4529.7	-0.308073	0.373843	-0.824072	0.154392	0.865159	Pcyt1a	no peak	ns
ENSMUSG00000005621.11	3368.27	-0.255928	0.278901	-0.917631	0.112766	0.824139	Zfp592	no peak	ns
ENSMUSG00000005625.15	2117.97	-0.10742	0.303444	-0.354002	0.540672	0.957391	Psmd4	no peak	ns
ENSMUSG00000005628.12	37.1589	-0.432983	0.514047	-0.842303	0.145476	0.858068	Tmod4	no peak	ns
ENSMUSG00000005640.11	5.43663	-0.972754	1.08411	-0.897286	0.120969	0.834084	Insrr	no peak	ns
ENSMUSG00000005656.9	1463.94	0.0418933	0.243815	0.171824	0.766503	0.969562	Snx6	no peak	ns
ENSMUSG00000005667.8	2904.58	-0.267345	0.33856	-0.789653	0.172346	0.877485	Mthfd2	no peak	ns
ENSMUSG00000005672.12	6974.26	-0.211665	0.507117	-0.417389	0.470697	0.951364	Kit	no peak	ns
ENSMUSG00000005674.9	897.382	-0.201577	0.344489	-0.585147	0.311887	0.928373	Tomm40l	no peak	ns
ENSMUSG00000005677.14	3.71366	-1.0918	1.1682	-0.9346	0.106266	0.815367	Nr1i3	no peak	log2fc
ENSMUSG00000005681.12	7.97531	-0.30678	0.911059	-0.336729	0.560603	0.958843	Apoa2	no peak	ns
ENSMUSG00000005682.9	1710.29	-0.164864	0.269298	-0.612198	0.290046	0.923393	Pan2	no peak	ns
ENSMUSG00000005683.8	7011.35	-0.1309	0.275042	-0.475926	0.410786	0.944663	Cs	no peak	ns
ENSMUSG00000005686.17	178.865	0.588364	0.782879	0.751539	0.194001	0.889651	Ampd3	no peak	ns
ENSMUSG00000005687.14	1602.02	-0.0447184	0.209818	-0.21313	0.712621	0.967336	Bcas2	no peak	ns
ENSMUSG00000005698.15	6698.78	-0.144287	0.192714	-0.748712	0.195683	0.890496	Ctcf	no peak	ns
ENSMUSG00000005699.16	194.612	-0.218187	0.303455	-0.719007	0.214011	0.898926	Pard6a	no peak	ns
ENSMUSG00000005705.10	164.769	-0.334434	0.440732	-0.758814	0.18972	0.887442	Agrp	no peak	ns
ENSMUSG00000005718.8	1307.67	-0.209789	0.352492	-0.595158	0.303681	0.92658	Tfap4	no peak	ns
ENSMUSG00000005732.14	1818.62	0.640376	0.385008	1.66328	0.00404623	0.159002	Ranbp1	no peak	ns
ENSMUSG00000005763.15	127.041	0.298248	0.421211	0.708074	0.221059	0.901833	Cd247	no peak	ns
ENSMUSG00000005774.12	1020.52	-0.107086	0.227605	-0.470492	0.416149	0.945338	Rfx5	no peak	ns
ENSMUSG00000005779.12	3011.54	-0.0395604	0.385291	-0.102677	0.859155	0.972755	Psmb4	no peak	ns
ENSMUSG00000005800.3	926.702	0.805307	1.54443	0.521426	0.367511	0.938548	Mmp8	no peak	ns
ENSMUSG00000005802.12	61.7004	-0.429764	0.72007	-0.596836	0.30232	0.926274	Slc30a4	no peak	ns
ENSMUSG00000005803.14	310.764	0.274167	0.589866	0.464795	0.421816	0.946032	Sqor	no peak	ns
ENSMUSG00000005804.14	968.846	0.00610507	0.194938	0.031318	0.956836	0.975468	Bloc1s6	no peak	ns
ENSMUSG00000005813.12	1463.69	-0.0314398	0.210309	-0.149493	0.79613	0.970662	Metap1	no peak	ns
ENSMUSG00000005823.9	1688.35	0.0608863	0.227761	0.267325	0.644081	0.963985	Gpr108	no peak	ns
ENSMUSG00000005824.7	144.153	0.472572	0.474109	0.996756	0.0849558	0.779277	Tnfsf14	no peak	ns
ENSMUSG00000005836.10	1.93284	0.567907	2.04955	0.277089	0.632028	0.963324	Gata6	no peak	ns
ENSMUSG00000005846.12	4150.31	-0.0347082	0.363999	-0.0953525	0.869108	0.973059	Rsl1d1	no peak	ns
ENSMUSG00000005871.15	2748.57	0.0501702	0.292508	0.171517	0.766908	0.969578	Apc	no peak	ns
ENSMUSG00000005873.6	2450.29	0.152094	0.24745	0.614645	0.288122	0.922921	Reep5	no peak	ns
ENSMUSG00000005881.13	2315.98	-0.0448472	0.197828	-0.226698	0.695216	0.966546	Ergic3	no peak	ns
ENSMUSG00000005882.18	1195.9	0.0308648	0.327197	0.0943309	0.870498	0.973101	Uqcc1	no peak	ns
ENSMUSG00000005883.15	13.0843	0.759156	0.977775	0.776412	0.179654	0.88188	Spo11	no peak	ns
ENSMUSG00000005886.14	3786.16	-0.0479007	0.229576	-0.208649	0.718403	0.96759	Ncoa2	no peak	ns
ENSMUSG00000005893.14	4228.15	-0.113684	0.290096	-0.391885	0.498235	0.953929	Nr2c2	no peak	ns
ENSMUSG00000005897.14	603.851	0.103794	0.243725	0.425863	0.461737	0.950467	Nr2c1	no peak	ns
ENSMUSG00000005899.14	1898.65	-0.0858447	0.417134	-0.205797	0.722092	0.967751	Smpd4	no peak	ns
ENSMUSG00000005907.14	1267.26	-0.290091	0.317525	-0.9136	0.114356	0.826158	Pex1	no peak	ns
ENSMUSG00000005936.19	4028.83	0.115196	0.231099	0.498471	0.388977	0.941742	Kctd20	no peak	ns
ENSMUSG00000005947.11	75.6923	0.629855	0.759079	0.829762	0.151566	0.86299	Itgae	no peak	ns
ENSMUSG00000005949.9	758.798	0.0719362	0.466705	0.154136	0.789944	0.970439	Ctns	no peak	ns
ENSMUSG00000005950.14	50.5703	1.08338	0.965552	1.12203	0.0524849	0.685648	P2rx5	no peak	log2fc
ENSMUSG00000005951.13	178.538	0.235961	0.48397	0.487554	0.399448	0.943182	Shpk	no peak	ns
ENSMUSG00000005958.15	1.66326	-1.21979	1.72969	-0.705203	0.222937	0.902579	Ephb3	no peak	log2fc
ENSMUSG00000005968.14	233.715	-0.515284	0.409526	-1.25824	0.0296646	0.552129	Tuft1	no peak	ns
ENSMUSG00000005973.6	873.674	0.0418229	0.345199	0.121156	0.834147	0.971961	Rcn1	no peak	ns
ENSMUSG00000005980.15	1.65491	0.0662639	2.108	0.0314346	0.956675	0.975464	Dnase1	no peak	ns
ENSMUSG00000005981.11	4491.57	0.0466825	0.318627	0.146511	0.800109	0.970803	Trap1	no peak	ns
ENSMUSG00000005982.14	18.1429	-0.245243	0.777833	-0.315291	0.585825	0.960545	Naa60	no peak	ns
ENSMUSG00000005983.15	80.6673	-0.305728	0.364413	-0.838962	0.14708	0.859399	1700037C18Rik	no peak	ns
ENSMUSG00000005986.16	395.551	-0.0259178	0.382255	-0.0678024	0.906719	0.974148	Ankrd13d	no peak	ns
ENSMUSG00000006005.18	10920.3	-0.0081197	0.250013	-0.0324771	0.95524	0.975428	Tpr	no peak	ns
ENSMUSG00000006007.14	0.499631	2.46613	3.99521	0.617272	0.286067	0.92241	Pdc	no peak	log2fc
ENSMUSG00000006010.14	1305.7	-0.116032	0.332057	-0.349433	0.545909	0.957782	Odr4	no peak	ns
ENSMUSG00000006014.16	1.16552	-0.376138	1.97584	-0.190369	0.742155	0.968595	Prg4	no peak	ns
ENSMUSG00000006019.15	947.387	0.0837589	0.261665	0.3201	0.580122	0.960173	Dhx34	no peak	ns
ENSMUSG00000006021.5	395.354	0.0821627	0.263113	0.312272	0.589419	0.960776	Kptn	no peak	ns
ENSMUSG00000006024.13	2461.24	0.00929929	0.295091	0.0315133	0.956567	0.975462	Napa	no peak	ns
ENSMUSG00000006050.12	631.955	0.0126901	0.324848	0.0390648	0.946173	0.975199	Sra1	no peak	ns
ENSMUSG00000006056.13	1.18548	-2.48854	2.24238	-1.10978	0.0551168	0.696097	Calcoco2	no peak	log2fc
ENSMUSG00000006057.15	1009.5	0.00265293	0.483452	0.00548747	0.992433	0.976327	Atp5g1	no peak	ns
ENSMUSG00000006058.10	1025.72	-0.0447077	0.300236	-0.148909	0.79691	0.97069	Snf8	no peak	ns
ENSMUSG00000006095.12	682.165	-0.0586931	0.368657	-0.159208	0.783202	0.970192	Tbcb	no peak	ns
ENSMUSG00000006127.9	2919.46	-0.155083	0.39268	-0.394936	0.494897	0.953632	Inpp5k	no peak	ns
ENSMUSG00000006134.4	2588.36	-0.0982735	0.232602	-0.422497	0.465284	0.950826	Crkl	no peak	ns
ENSMUSG00000006143.12	0.648191	1.50435	3.99521	0.376538	0.515211	0.955379	Upk3bl	no peak	log2fc
ENSMUSG00000006154.13	180.592	0.45642	3.6941	0.123554	0.830913	0.971855	Eps8l1	no peak	ns
ENSMUSG00000006169.20	7600.3	-0.137487	0.255074	-0.539009	0.351577	0.935941	Clint1	no peak	ns
ENSMUSG00000006179.9	687.694	-0.467604	0.438051	-1.06746	0.065063	0.730011	Prss16	no peak	ns
ENSMUSG00000006191.17	739.645	-0.0302137	0.218562	-0.138238	0.811177	0.97119	Cdkal1	no peak	ns
ENSMUSG00000006204.7	0.989109	-2.18689	2.32453	-0.940785	0.103972	0.812059	Cdcp3	no peak	log2fc
ENSMUSG00000006205.13	6.1155	0.0760846	1.03094	0.0738012	0.898509	0.973917	Htra1	no peak	ns
ENSMUSG00000006215.12	1214.52	-0.323308	0.254806	-1.26884	0.0283184	0.540619	Zbtb17	no peak	ns
ENSMUSG00000006216.10	1.39353	-0.198175	3.33675	-0.0593916	0.918247	0.974464	Clcnkb	no peak	ns
ENSMUSG00000006218.4	0.684127	-1.48932	3.11132	-0.478679	0.408085	0.944318	Fam131c	no peak	log2fc
ENSMUSG00000006219.12	243.319	1.60242	1.50965	1.06145	0.0665889	0.734556	Fblim1	no peak	log2fc
ENSMUSG00000006235.6	49.8243	0.115049	1.06479	0.108049	0.851869	0.972529	Epor	no peak	ns
ENSMUSG00000006241.16	31.4923	0.235851	0.864202	0.272912	0.637173	0.963609	Ccdc159	no peak	ns
ENSMUSG00000006262.15	1200.54	0.0505033	0.280271	0.180195	0.755483	0.969132	Mob1b	no peak	ns
ENSMUSG00000006273.14	3956.4	0.2618	0.287966	0.909135	0.116137	0.828366	Atp6v1b2	no peak	ns
ENSMUSG00000006276.10	3295.57	-0.0586203	0.220121	-0.266309	0.645341	0.964053	Eps15l1	no peak	ns
ENSMUSG00000006281.8	2502.34	0.068264	0.27031	0.25254	0.662512	0.964952	Tep1	no peak	ns
ENSMUSG00000006288.8	1373.9	0.00636921	0.227643	0.027979	0.961434	0.975583	Ttc5	no peak	ns
ENSMUSG00000006289.14	1177.78	-0.0580878	0.323871	-0.179355	0.756586	0.969176	Osgep	no peak	ns
ENSMUSG00000006299.13	3132.7	-0.174512	0.311423	-0.56037	0.332819	0.932574	Aamp	no peak	ns
ENSMUSG00000006301.17	982.004	-0.220886	0.317994	-0.694622	0.229957	0.905271	Tmbim1	no peak	ns
ENSMUSG00000006304.14	11373.6	0.0186051	0.170407	0.109181	0.850336	0.972481	Arpc2	no peak	ns
ENSMUSG00000006307.16	4265.11	-0.14379	0.229444	-0.626688	0.27878	0.920543	Kmt2b	no peak	ns
ENSMUSG00000006310.10	1.64103	-1.94457	1.77904	-1.09304	0.0588877	0.709912	Zbtb32	no peak	log2fc
ENSMUSG00000006313.5	18.1195	-0.57596	0.632678	-0.910352	0.115649	0.827767	Upk1a	no peak	ns
ENSMUSG00000006315.9	1112.06	-0.00173656	0.309134	-0.00561749	0.992254	0.976323	Tmem147	no peak	ns
ENSMUSG00000006333.14	28952.3	-0.0701038	0.18488	-0.379185	0.512261	0.955133	Rps9	no peak	ns
ENSMUSG00000006335.16	459.722	-0.0438673	0.344582	-0.127306	0.82586	0.971688	Tfpt	no peak	ns
ENSMUSG00000006342.15	11.1211	-0.118714	0.724208	-0.163922	0.77695	0.969959	Susd2	no peak	ns
ENSMUSG00000006344.17	118.403	-0.199379	0.712617	-0.279784	0.628718	0.963138	Ggt5	no peak	ns
ENSMUSG00000006345.10	6.41853	-0.288518	0.9751	-0.295886	0.609099	0.961995	Ggt1	no peak	ns
ENSMUSG00000006356.10	21.311	-0.205397	0.900273	-0.228149	0.693363	0.966459	Crip2	no peak	ns
ENSMUSG00000006360.11	547.553	-0.0477666	0.670099	-0.071283	0.901954	0.974014	Crip1	no peak	ns
ENSMUSG00000006362.16	5689.31	-0.120455	0.367456	-0.327807	0.571035	0.959565	Cbfa2t3	no peak	ns
ENSMUSG00000006369.14	7.20423	-0.869275	1.0311	-0.843055	0.145118	0.857767	Fbln1	no peak	ns
ENSMUSG00000006373.10	1361.12	-0.00870199	0.230884	-0.0376899	0.948065	0.975247	Pgrmc1	no peak	ns
ENSMUSG00000006386.15	20.342	0.136434	0.622779	0.219073	0.704978	0.966994	Tek	no peak	ns
ENSMUSG00000006389.13	184.332	-0.700733	1.13697	-0.616314	0.286815	0.922597	Mpl	no peak	ns
ENSMUSG00000006390.15	2100.52	0.112418	0.429515	0.261733	0.651027	0.964356	Elovl1	no peak	ns
ENSMUSG00000006392.16	945.243	0.0587077	0.318421	0.184372	0.750002	0.968913	Med8	no peak	ns
ENSMUSG00000006395.16	324.005	0.111757	0.492598	0.226872	0.694993	0.966535	Hyi	no peak	ns
ENSMUSG00000006398.15	2373.98	-0.181011	0.502245	-0.360404	0.533375	0.956833	Cdc20	no peak	ns
ENSMUSG00000006403.13	1.68137	-0.560474	1.58139	-0.354419	0.540195	0.957355	Adamts4	no peak	ns
ENSMUSG00000006411.12	89.6987	1.48302	0.54991	2.69685	3.15001e-06	0.000994421	Nectin4	no peak	pval & log2fc
ENSMUSG00000006412.10	1039.48	-0.0655925	0.266217	-0.246388	0.670242	0.965342	Pfdn2	no peak	ns
ENSMUSG00000006418.17	2224.39	-0.268823	0.251809	-1.06757	0.0650366	0.729931	Rnf114	no peak	ns
ENSMUSG00000006423.15	3576.71	0.0048682	0.212717	0.0228858	0.96845	0.975755	C330007P06Rik	no peak	ns
ENSMUSG00000006435.16	12.6959	-2.03115	0.919007	-2.21015	0.000133636	0.0163781	Neurl1a	no peak	pval & log2fc
ENSMUSG00000006442.10	2932.04	-0.0294786	0.606514	-0.0486034	0.933058	0.974859	Srm	no peak	ns
ENSMUSG00000006445.3	469.392	0.366671	0.901989	0.406513	0.482336	0.952482	Epha2	no peak	ns
ENSMUSG00000006457.4	3.0016	0.358382	1.28305	0.279321	0.629286	0.96317	Actn3	no peak	ns
ENSMUSG00000006462.6	15.1654	0.360344	0.59965	0.600923	0.299021	0.925521	A530013C23Rik	no peak	ns
ENSMUSG00000006463.13	442.179	0.0587158	0.360293	0.162967	0.778216	0.970007	Zdhhc24	no peak	ns
ENSMUSG00000006464.9	90.3695	-0.39021	0.330814	-1.17955	0.041497	0.632962	Bbs1	no peak	ns
ENSMUSG00000006471.18	0.644181	-1.41001	3.14716	-0.448026	0.438757	0.948008	Ndor1	no peak	log2fc
ENSMUSG00000006476.19	376.07	-0.140903	0.264121	-0.533478	0.356542	0.936777	Nsmf	no peak	ns
ENSMUSG00000006494.11	5090.26	0.0938299	0.616957	0.152085	0.792675	0.970538	Pdk1	no peak	ns
ENSMUSG00000006498.16	15111.9	-0.106763	0.43112	-0.247641	0.668665	0.965263	Ptbp1	no peak	ns
ENSMUSG00000006517.5	564.029	0.410496	0.49569	0.82813	0.152372	0.863616	Mvd	no peak	ns
ENSMUSG00000006519.11	3471.19	0.173553	0.278995	0.622067	0.28234	0.921466	Cyba	no peak	ns
ENSMUSG00000006526.13	808.759	-0.120108	0.254013	-0.472842	0.413825	0.945048	Stimate	no peak	ns
ENSMUSG00000006527.16	1005.82	0.119033	0.353571	0.33666	0.560683	0.958849	Sfmbt1	no peak	ns
ENSMUSG00000006538.12	5.56574	-0.0848533	0.968575	-0.0876064	0.879657	0.973373	Ihh	no peak	ns
ENSMUSG00000006567.11	35.2945	-0.0085702	2.2645	-0.00378458	0.994781	0.976382	Atp7b	no peak	ns
ENSMUSG00000006575.14	4.55174	-0.12606	1.42503	-0.0884614	0.878491	0.973339	Rundc3a	no peak	ns
ENSMUSG00000006576.16	16.0752	0.090311	1.06279	0.0849752	0.883245	0.973479	Slc4a3	no peak	ns
ENSMUSG00000006586.15	20.8832	1.44926	1.44517	1.00283	0.0830733	0.775398	Runx1t1	no peak	log2fc
ENSMUSG00000006587.6	88.0625	0.340824	0.950638	0.358521	0.535516	0.956998	Snai3	no peak	ns
ENSMUSG00000006589.8	1618.56	0.0611925	0.376985	0.162321	0.779072	0.970039	Aprt	no peak	ns
ENSMUSG00000006599.13	2979.15	0.2845	0.313549	0.907354	0.116853	0.829239	Gtf2h1	no peak	ns
ENSMUSG00000006611.15	162.733	0.860421	0.506308	1.6994	0.00331442	0.139973	Hfe	no peak	ns
ENSMUSG00000006638.15	102.012	-0.136589	0.359405	-0.380042	0.511309	0.955054	Abhd1	no peak	ns
ENSMUSG00000006641.12	303.796	-0.145912	0.560516	-0.260317	0.652791	0.964449	Slc5a6	no peak	ns
ENSMUSG00000006649.17	15256	0.00702221	0.194296	0.0361418	0.950195	0.975301	Nphs1	no peak	ns
ENSMUSG00000006651.8	13.9407	-0.657736	1.23085	-0.534373	0.355735	0.936643	Aplp1	no peak	ns
ENSMUSG00000006673.14	3477.99	-0.0485048	0.269233	-0.180159	0.755529	0.969134	Qrich1	no peak	ns
ENSMUSG00000006675.10	49.5132	0.0135633	0.495046	0.027398	0.962234	0.975603	P4htm	no peak	ns
ENSMUSG00000006676.16	6949.03	-0.15438	0.231963	-0.665536	0.250061	0.912219	Usp19	no peak	ns
ENSMUSG00000006678.6	2793.83	0.0381318	0.271703	0.140344	0.808356	0.971093	Pola1	no peak	ns
ENSMUSG00000006699.17	8035.21	0.148262	0.171711	0.863444	0.135638	0.849325	Cdc42	no peak	ns
ENSMUSG00000006705.13	1849.73	-0.256428	0.236179	-1.08574	0.0605993	0.715777	Pknox1	no peak	ns
ENSMUSG00000006711.15	4.36165	0.255117	1.10745	0.230364	0.690539	0.966327	D130043K22Rik	no peak	ns
ENSMUSG00000006715.11	1138.23	0.073565	0.382345	0.192405	0.739496	0.968486	Gmnn	no peak	ns
ENSMUSG00000006717.7	419.577	0.0777369	0.261203	0.297611	0.607013	0.96187	Acot13	no peak	ns
ENSMUSG00000006720.16	242.501	-0.582535	0.453873	-1.28347	0.026545	0.524522	Zfp184	no peak	ns
ENSMUSG00000006724.12	6.29224	0.185626	0.944505	0.196532	0.734118	0.968262	Cyp27b1	no peak	ns
ENSMUSG00000006728.12	8556.11	-0.217406	0.437592	-0.496824	0.390546	0.941962	Cdk4	no peak	ns
ENSMUSG00000006731.10	7499.01	-0.156238	0.279266	-0.559459	0.333606	0.932723	B4galnt1	no peak	ns
ENSMUSG00000006732.14	608.367	-0.058252	0.489314	-0.119048	0.836991	0.972054	Mettl1	no peak	ns
ENSMUSG00000006736.9	1868.02	0.0598399	0.214174	0.279399	0.62919	0.963164	Tspan31	no peak	ns
ENSMUSG00000006740.14	4575.39	0.0196819	0.252037	0.0780914	0.892643	0.973751	Kif5b	no peak	ns
ENSMUSG00000006763.14	771.325	-0.0739005	0.253005	-0.292091	0.613698	0.96227	Saal1	no peak	ns
ENSMUSG00000006764.8	0.979413	1.06489	2.09158	0.509132	0.378914	0.940287	Tph2	no peak	log2fc
ENSMUSG00000006782.16	1774.28	-0.151055	0.360403	-0.419127	0.468851	0.951182	Cnp	no peak	ns
ENSMUSG00000006784.14	13.3186	-0.323608	0.937533	-0.34517	0.550818	0.958143	Ttc25	no peak	ns
ENSMUSG00000006800.14	190.817	0.687921	1.02782	0.6693	0.247392	0.911355	Sulf2	no peak	ns
ENSMUSG00000006818.5	1851.5	0.101886	0.258748	0.393767	0.496174	0.953746	Sod2	no peak	ns
ENSMUSG00000006850.8	554.156	-0.0104623	0.486681	-0.0214971	0.970364	0.975802	Tmco6	no peak	ns
ENSMUSG00000006906.10	886.13	0.214596	0.303087	0.708035	0.221084	0.901843	Stambp	no peak	ns
ENSMUSG00000006920.14	1536.67	0.00264251	0.391186	0.00675513	0.990685	0.976287	Ezh1	no peak	ns
ENSMUSG00000006930.15	0.640468	1.48595	3.15355	0.4712	0.415448	0.94525	Hap1	no peak	log2fc
ENSMUSG00000006931.15	4.97564	-0.391898	1.20123	-0.326247	0.572869	0.959689	P3h4	no peak	ns
ENSMUSG00000006932.17	9467.11	0.0308005	0.284484	0.108268	0.851572	0.972519	Ctnnb1	no peak	ns
ENSMUSG00000006941.5	808.294	-0.112508	0.209037	-0.53822	0.352283	0.936061	Eif1b	no peak	ns
ENSMUSG00000006948.7	0.311242	0.033665	4.08047	0.00825028	0.988624	0.976238	Klk4	no peak	ns
ENSMUSG00000006958.14	0.95171	1.10917	2.87089	0.386351	0.504322	0.954459	Chrd	no peak	log2fc
ENSMUSG00000006998.16	5011.02	-0.0546339	0.372232	-0.146774	0.799759	0.970791	Psmd2	no peak	ns
ENSMUSG00000007021.5	2.51343	-0.994032	1.46247	-0.679696	0.240126	0.908917	Syngr3	no peak	ns
ENSMUSG00000007029.16	12015	-0.367295	0.302485	-1.21426	0.0358593	0.59843	Vars	no peak	ns
ENSMUSG00000007030.8	50.1282	-0.305453	0.358276	-0.852562	0.140636	0.853897	Vwa7	no peak	ns
ENSMUSG00000007033.4	32.1419	-0.593981	0.706177	-0.841122	0.146042	0.85854	Hspa1l	no peak	ns
ENSMUSG00000007034.15	44.3693	1.38751	0.909175	1.52611	0.00835239	0.257667	Slc44a4	no peak	log2fc
ENSMUSG00000007035.15	265.824	-0.0387937	0.715363	-0.0542294	0.925331	0.974654	Msh5	no peak	ns
ENSMUSG00000007036.15	1162.83	0.037986	0.254188	0.149441	0.7962	0.970664	Abhd16a	no peak	ns
ENSMUSG00000007038.5	1237.12	0.353119	0.277509	1.27246	0.0278705	0.536657	Neu1	no peak	ns
ENSMUSG00000007039.12	303.282	-0.424342	0.465669	-0.911251	0.11529	0.827323	Ddah2	no peak	ns
ENSMUSG00000007041.9	6138.59	-0.10902	0.241918	-0.450647	0.436084	0.947706	Clic1	no peak	ns
ENSMUSG00000007050.17	1039.17	-0.20909	0.464175	-0.450455	0.436279	0.947728	Lsm2	no peak	ns
ENSMUSG00000007080.14	3870.62	-0.112031	0.288475	-0.388358	0.502111	0.954268	Pole	no peak	ns
ENSMUSG00000007097.14	4.12302	-2.3639	1.91182	-1.23646	0.0326063	0.575379	Atp1a2	no peak	log2fc
ENSMUSG00000007107.6	3.23334	-0.25667	1.4686	-0.174772	0.762617	0.969412	Atp1a4	no peak	ns
ENSMUSG00000007207.10	58.3993	-0.581826	0.632635	-0.919687	0.111962	0.823099	Stx1a	no peak	ns
ENSMUSG00000007216.6	210.284	-0.143947	0.401924	-0.358145	0.535943	0.957031	Zfp775	no peak	ns
ENSMUSG00000007279.14	1.35057	0.74248	1.87577	0.395826	0.493924	0.953545	Scube2	no peak	ns
ENSMUSG00000007338.10	774.839	-0.206779	0.409748	-0.504648	0.383127	0.940905	Mrpl49	no peak	ns
ENSMUSG00000007379.15	304.671	-0.630785	0.541514	-1.16485	0.0440998	0.646977	Dennd2c	no peak	ns
ENSMUSG00000007411.16	1796.88	-0.0126374	0.230778	-0.0547602	0.924602	0.974635	Mark3	no peak	ns
ENSMUSG00000007415.15	1890.22	-0.0359436	0.21209	-0.169474	0.769606	0.969681	Gatad1	no peak	ns
ENSMUSG00000007458.14	5702.8	0.336437	0.244975	1.37335	0.0176217	0.422738	M6pr	no peak	ns
ENSMUSG00000007476.18	20.0084	-0.138767	0.529803	-0.261921	0.650793	0.964343	Lrrc8a	no peak	ns
ENSMUSG00000007480.4	319.287	0.437237	0.536529	0.814937	0.159012	0.868562	Mc5r	no peak	ns
ENSMUSG00000007564.15	4843.6	-0.0847005	0.335221	-0.252671	0.662348	0.964944	Ppp2r1a	no peak	ns
ENSMUSG00000007570.16	786.743	0.0446794	0.265101	0.168537	0.770843	0.969728	Fance	no peak	ns
ENSMUSG00000007589.9	932.19	-0.167393	0.226332	-0.73959	0.201184	0.893171	Tinf2	no peak	ns
ENSMUSG00000007591.15	23.802	0.338512	0.607677	0.557059	0.335684	0.933111	Tssk4	no peak	ns
ENSMUSG00000007594.10	8.7915	-1.88772	0.985754	-1.91501	0.000934364	0.0599305	Hapln4	no peak	pval & log2fc
ENSMUSG00000007603.9	1512.13	-0.218668	0.304488	-0.71815	0.214558	0.899158	Dus3l	no peak	ns
ENSMUSG00000007610.15	813.143	-0.0264563	0.25587	-0.103398	0.858177	0.972725	Gtpbp3	no peak	ns
ENSMUSG00000007613.15	3069.31	-0.0715092	0.625003	-0.114414	0.843253	0.972256	Tgfbr1	no peak	ns
ENSMUSG00000007617.18	768.878	-0.197353	0.380942	-0.518065	0.370607	0.93903	Homer1	no peak	ns
ENSMUSG00000007646.13	231.692	-0.202681	0.380109	-0.533219	0.356775	0.936816	Rad51c	no peak	ns
ENSMUSG00000007653.12	0.648457	1.5055	3.14665	0.478444	0.408315	0.944347	Gabrb2	no peak	log2fc
ENSMUSG00000007655.16	1.99662	-0.478941	1.46343	-0.327272	0.571664	0.959607	Cav1	no peak	ns
ENSMUSG00000007656.13	1373.67	0.0145047	0.268678	0.0539854	0.925666	0.974663	Arpp19	no peak	ns
ENSMUSG00000007659.18	1434.54	-0.175504	0.218868	-0.801869	0.165803	0.873263	Bcl2l1	no peak	ns
ENSMUSG00000007670.10	8850.23	-0.109948	0.28014	-0.392477	0.497587	0.953871	Khsrp	no peak	ns
ENSMUSG00000007682.6	547.895	1.53097	0.727589	2.10417	0.000276379	0.0267159	Dio2	no peak	pval & log2fc
ENSMUSG00000007721.6	804.387	-0.08417	0.406822	-0.206897	0.720668	0.967689	Ccdc124	no peak	ns
ENSMUSG00000007739.10	8001.83	-0.0796991	0.202349	-0.393869	0.496063	0.953736	Cct4	no peak	ns
ENSMUSG00000007777.9	277.341	0.189488	0.253508	0.747462	0.19643	0.890867	0610009B22Rik	no peak	ns
ENSMUSG00000007783.10	29.5002	0.225059	1.06633	0.21106	0.71529	0.967454	Cpt1c	no peak	ns
ENSMUSG00000007812.16	1315.15	0.163505	0.285458	0.572782	0.322222	0.930511	Zfp655	no peak	ns
ENSMUSG00000007815.13	6579.43	-0.0280152	0.224062	-0.125033	0.82892	0.97179	Rhoa	no peak	ns
ENSMUSG00000007817.15	13620.7	-0.166953	0.384582	-0.434116	0.453102	0.949571	Zmiz1	no peak	ns
ENSMUSG00000007827.10	820.728	-0.0255178	0.221844	-0.115026	0.842426	0.972229	Ankrd26	no peak	ns
ENSMUSG00000007833.15	1811.95	-0.163422	0.24362	-0.670804	0.246331	0.911008	Aldh16a1	no peak	ns
ENSMUSG00000007836.6	12789.2	-0.0912457	0.26219	-0.348013	0.547542	0.957903	Hnrnpa0	no peak	ns
ENSMUSG00000007837.11	225.227	0.303915	0.390923	0.77743	0.179084	0.881549	Prrg2	no peak	ns
ENSMUSG00000007850.16	12990.5	0.0127941	0.324063	0.0394804	0.945601	0.975184	Hnrnph1	no peak	ns
ENSMUSG00000007867.9	36.774	0.169209	0.670614	0.25232	0.662787	0.964966	Ift43	no peak	ns
ENSMUSG00000007872.3	134.858	0.138326	1.11832	0.123692	0.830728	0.971849	Id3	no peak	ns
ENSMUSG00000007877.2	1.20162	1.33292	2.28901	0.582313	0.314236	0.928871	Tcap	no peak	log2fc
ENSMUSG00000007880.16	16287.4	-0.396928	0.274929	-1.44375	0.0125911	0.343512	Arid1a	no peak	ns
ENSMUSG00000007888.15	1.34232	0.73074	1.87576	0.389571	0.500776	0.954152	Crlf1	no peak	ns
ENSMUSG00000007891.16	5144.11	0.732089	0.652664	1.12169	0.0525564	0.685941	Ctsd	no peak	ns
ENSMUSG00000007892.8	16626.2	-0.0934416	0.302399	-0.309001	0.593323	0.961024	Rplp1	no peak	ns
ENSMUSG00000007908.14	0.953292	-2.14031	2.38313	-0.898106	0.120629	0.833695	Hmgcll1	no peak	log2fc
ENSMUSG00000007950.9	578.381	-0.0915764	0.285023	-0.321295	0.578708	0.960079	Abhd8	no peak	ns
ENSMUSG00000007987.12	447.924	-0.298417	0.239558	-1.2457	0.0313299	0.565594	Ift22	no peak	ns
ENSMUSG00000007989.7	19.8555	0.0432611	0.830629	0.0520823	0.928279	0.974733	Fzd3	no peak	ns
ENSMUSG00000008028.15	19.9706	-0.445419	0.582601	-0.764535	0.186403	0.885668	1700008O03Rik	no peak	ns
ENSMUSG00000008035.12	1647.02	0.0895726	0.272987	0.328121	0.570667	0.95954	Mid1ip1	no peak	ns
ENSMUSG00000008036.11	1925.3	-0.0186443	0.323488	-0.0576353	0.920656	0.974529	Ap2s1	no peak	ns
ENSMUSG00000008090.14	159.94	-0.303004	0.478707	-0.632963	0.273995	0.919267	Fgfrl1	no peak	ns
ENSMUSG00000008129.14	50.6378	-0.867782	0.783857	-1.10707	0.0557136	0.69837	4930432K21Rik	no peak	ns
ENSMUSG00000008136.14	134.154	-0.147826	0.401009	-0.368634	0.524069	0.9561	Fhl2	no peak	ns
ENSMUSG00000008140.18	2399.81	-0.141825	0.323336	-0.438629	0.448419	0.949071	Emc10	no peak	ns
ENSMUSG00000008153.12	132.081	-0.75254	0.896333	-0.839576	0.146784	0.859155	Clstn3	no peak	ns
ENSMUSG00000008167.14	256.585	0.064832	0.295816	0.219163	0.704862	0.966988	Fbxw9	no peak	ns
ENSMUSG00000008193.13	1543.7	0.0720767	1.59805	0.0451029	0.937869	0.974985	Spib	no peak	ns
ENSMUSG00000008200.15	9376.83	-0.0401816	0.209402	-0.191887	0.740172	0.968514	Fnbp4	no peak	ns
ENSMUSG00000008206.16	195.836	0.546146	0.449696	1.21448	0.0358257	0.598205	Cers4	no peak	ns
ENSMUSG00000008226.14	325.443	0.25452	0.419669	0.606479	0.294575	0.924482	Scrn3	no peak	ns
ENSMUSG00000008301.11	748.581	0.0895233	0.314753	0.284424	0.623037	0.962814	Phax	no peak	ns
ENSMUSG00000008305.18	380.698	-0.290992	0.330456	-0.880577	0.128049	0.841807	Tle1	no peak	ns
ENSMUSG00000008307.11	1062.48	-0.108661	0.222475	-0.488419	0.398612	0.94307	1700109H08Rik	no peak	ns
ENSMUSG00000008318.10	762.961	-0.103884	0.369103	-0.28145	0.626675	0.963022	Relt	no peak	ns
ENSMUSG00000008333.12	1260.05	0.0127095	0.271526	0.0468075	0.935526	0.974924	Snrpb2	no peak	ns
ENSMUSG00000008348.9	16288.2	-0.223574	0.359664	-0.621621	0.282686	0.921555	Ubc	no peak	ns
ENSMUSG00000008373.16	2270.82	-0.0264074	0.523468	-0.050447	0.930525	0.974792	Prpf31	no peak	ns
ENSMUSG00000008384.8	244.544	0.0398676	0.38263	0.104194	0.857097	0.972692	Sertad1	no peak	ns
ENSMUSG00000008393.9	457.059	-0.187448	0.33601	-0.557865	0.334985	0.932981	Carhsp1	no peak	ns
ENSMUSG00000008398.15	4171.24	-0.373923	0.312272	-1.19743	0.038505	0.61541	Elk3	no peak	ns
ENSMUSG00000008429.8	1486.75	-0.0374846	0.279421	-0.134151	0.816659	0.971378	Herpud2	no peak	ns
ENSMUSG00000008435.15	427.245	0.183096	0.381454	0.479994	0.406798	0.944151	Rdh13	no peak	ns
ENSMUSG00000008438.3	2.28562	-0.795112	1.52648	-0.520879	0.368013	0.938627	Adam21	no peak	ns
ENSMUSG00000008450.8	1478.4	-0.0587424	0.408775	-0.143703	0.803861	0.970936	Nutf2	no peak	ns
ENSMUSG00000008461.6	1.83609	0.842322	1.53649	0.548212	0.343415	0.934519	Fut1	no peak	ns
ENSMUSG00000008475.13	5758.58	0.0974404	0.247966	0.392959	0.497059	0.953825	Arpc5	no peak	ns
ENSMUSG00000008482.9	4.59034	0.123787	1.12189	0.110338	0.848768	0.972431	Rnf151	no peak	ns
ENSMUSG00000008489.18	1.85004	-0.811404	1.55929	-0.520368	0.368484	0.9387	Elavl2	no peak	ns
ENSMUSG00000008496.19	2056.54	-0.388186	0.347327	-1.11764	0.0534163	0.689427	Pou2f2	no peak	ns
ENSMUSG00000008540.11	304.312	0.77159	0.862736	0.894353	0.122189	0.835469	Mgst1	no peak	ns
ENSMUSG00000008575.17	3.6418	0.024013	1.11058	0.0216221	0.970192	0.975798	Nfib	no peak	ns
ENSMUSG00000008590.4	0.330956	0.033665	4.08047	0.00825028	0.988624	0.976238	Htr3b	no peak	ns
ENSMUSG00000008601.12	13.0996	0.713933	0.800007	0.892408	0.123003	0.83638	Rab25	no peak	ns
ENSMUSG00000008604.11	2626.05	-0.0552289	0.375858	-0.146941	0.799536	0.970783	Ubqln4	no peak	ns
ENSMUSG00000008658.16	11.2119	0.0579732	0.694678	0.0834533	0.885321	0.973539	Rbfox1	no peak	ns
ENSMUSG00000008668.15	10240.2	-0.0634127	0.192386	-0.329613	0.568917	0.95942	Rps18	no peak	ns
ENSMUSG00000008682.13	25921	0.0242833	0.175487	0.138377	0.810991	0.971184	Rpl10	no peak	ns
ENSMUSG00000008683.16	8997.07	-0.0697379	0.199131	-0.350212	0.545015	0.957716	Rps15a	no peak	ns
ENSMUSG00000008690.15	4975.42	-0.0988093	0.325312	-0.303737	0.599633	0.961419	Ncaph2	no peak	ns
ENSMUSG00000008730.17	9119.13	0.01268	0.293116	0.0432593	0.940404	0.97505	Hipk1	no peak	ns
ENSMUSG00000008734.9	104.71	1.32597	1.2587	1.05345	0.068667	0.740505	Gprc5b	no peak	log2fc
ENSMUSG00000008763.16	2132.41	-0.0180581	0.3543	-0.0509684	0.929809	0.974773	Man1a2	no peak	ns
ENSMUSG00000008822.15	578.219	0.0888667	0.505461	0.175813	0.761245	0.969358	Acyp1	no peak	ns
ENSMUSG00000008843.4	1.20433	-3.70772	3.28864	-1.12743	0.0513592	0.680956	Cldn13	no peak	log2fc
ENSMUSG00000008845.9	38.4575	0.579545	0.867985	0.66769	0.248532	0.911726	Cd163	no peak	ns
ENSMUSG00000008855.17	3518.74	-0.185903	0.245873	-0.756094	0.191312	0.888274	Hdac5	no peak	ns
ENSMUSG00000008859.8	788.276	0.155782	0.32382	0.481075	0.405742	0.944014	Rala	no peak	ns
ENSMUSG00000008874.3	0.349066	1.94051	4.03347	0.481102	0.405716	0.944011	Clec3a	no peak	log2fc
ENSMUSG00000008892.12	1368.15	-0.110169	0.302224	-0.364526	0.528704	0.956468	Vdac3	no peak	ns
ENSMUSG00000008932.10	0.654049	0.0975993	2.67109	0.0365392	0.949648	0.975287	Slc1a7	no peak	ns
ENSMUSG00000008958.14	1548.59	-0.199775	0.270909	-0.737423	0.202508	0.893795	Vps72	no peak	ns
ENSMUSG00000008976.16	2571.78	-0.00237751	0.217098	-0.0109513	0.9849	0.976151	Gabpa	no peak	ns
ENSMUSG00000008999.7	2.88602	0.454811	1.57508	0.288755	0.617754	0.962508	Bmp7	no peak	ns
ENSMUSG00000009013.5	1292.24	0.0454592	0.38643	0.117639	0.838895	0.972116	Dynll1	no peak	ns
ENSMUSG00000009030.14	1240.08	-0.00505046	0.234669	-0.0215216	0.97033	0.975801	Pdcl	no peak	ns
ENSMUSG00000009035.15	1530.7	-0.163492	0.23439	-0.697519	0.22802	0.904543	Tmem184b	no peak	ns
ENSMUSG00000009070.14	0.953302	0.16064	2.88305	0.0557188	0.923286	0.9746	Rsph14	no peak	ns
ENSMUSG00000009073.16	3810.98	-0.0201573	0.255144	-0.0790036	0.891397	0.973715	Nf2	no peak	ns
ENSMUSG00000009075.2	1.0132	-2.21192	2.78025	-0.795584	0.169145	0.875456	Cabp7	no peak	log2fc
ENSMUSG00000009076.10	485.744	-0.189699	0.266209	-0.712594	0.218125	0.900643	Zmat5	no peak	ns
ENSMUSG00000009079.16	10745.9	-0.0500218	0.227771	-0.219615	0.704283	0.966962	Ewsr1	no peak	ns
ENSMUSG00000009090.17	3210.89	-0.0671512	0.306967	-0.218757	0.705384	0.967012	Ap1b1	no peak	ns
ENSMUSG00000009092.5	9.73073	-0.075241	0.95919	-0.0784423	0.892164	0.973737	Derl3	no peak	ns
ENSMUSG00000009093.7	0.95117	-0.867218	2.42951	-0.356952	0.537303	0.957135	Gstt4	no peak	ns
ENSMUSG00000009108.15	46.2822	-0.216031	0.79138	-0.27298	0.637088	0.963604	Gnat2	no peak	ns
ENSMUSG00000009112.4	2605.04	0.0303613	0.255562	0.118802	0.837324	0.972065	Bcl2l13	no peak	ns
ENSMUSG00000009114.17	0.485775	0.934713	3.42439	0.272958	0.637116	0.963606	2610028H24Rik	no peak	ns
ENSMUSG00000009115.5	3.62315	0.540362	1.36987	0.394464	0.495413	0.953678	Spatc1l	no peak	ns
ENSMUSG00000009145.6	348.087	0.204882	0.509214	0.402349	0.486834	0.9529	Dqx1	no peak	ns
ENSMUSG00000009185.2	0.493236	-2.41279	3.99456	-0.60402	0.296537	0.924944	Ccl8	no peak	log2fc
ENSMUSG00000009207.15	737.488	0.146544	0.283828	0.516311	0.372229	0.93928	Lnpk	no peak	ns
ENSMUSG00000009210.10	2.98304	-0.350077	1.69652	-0.20635	0.721375	0.96772	Prr29	no peak	ns
ENSMUSG00000009214.9	1.37	-0.788056	2.63176	-0.299441	0.604805	0.961736	Mymk	no peak	ns
ENSMUSG00000009246.14	4.77401	-0.258973	0.97353	-0.266015	0.645706	0.964073	Trpm5	no peak	ns
ENSMUSG00000009248.6	13.5048	-0.225219	0.955149	-0.235795	0.683635	0.965998	Ascl2	no peak	ns
ENSMUSG00000009281.6	0.328824	-1.82779	4.03771	-0.452679	0.434018	0.94747	Rarres2	no peak	log2fc
ENSMUSG00000009291.13	1754.98	0.101443	0.26333	0.385233	0.505557	0.954565	Pttg1ip	no peak	ns
ENSMUSG00000009292.18	456.277	0.809266	0.408452	1.9813	0.00061673	0.0452769	Trpm2	no peak	pval
ENSMUSG00000009293.17	1358.07	-0.152409	0.340482	-0.447628	0.439164	0.948054	Ube2g2	no peak	ns
ENSMUSG00000009350.13	101212	1.17609	0.630274	1.866	0.00126026	0.0746872	Mpo	peak	pval & log2fc
ENSMUSG00000009356.12	0.852549	0.577517	2.49978	0.231027	0.689695	0.966287	Lpo	no peak	ns
ENSMUSG00000009376.15	1120.7	0.58519	0.508747	1.15026	0.046821	0.66053	Met	no peak	ns
ENSMUSG00000009378.4	18.8632	1.37597	0.956739	1.43819	0.0129361	0.349633	Slc16a12	no peak	log2fc
ENSMUSG00000009394.13	1.31447	-0.72663	1.8773	-0.387061	0.503539	0.954392	Syn2	no peak	ns
ENSMUSG00000009406.13	508.256	-0.0500253	0.370302	-0.135093	0.815395	0.971335	Elk1	no peak	ns
ENSMUSG00000009418.16	722.274	0.123469	0.416469	0.296466	0.608397	0.961953	Nav1	no peak	ns
ENSMUSG00000009470.17	15865.6	-0.103462	0.189506	-0.545957	0.345404	0.934871	Tnpo1	no peak	ns
ENSMUSG00000009487.10	0.636066	-1.36942	3.15019	-0.434709	0.452484	0.949506	Otog	no peak	log2fc
ENSMUSG00000009535.13	2241.69	0.0470459	0.217524	0.216279	0.708567	0.967155	Rnmt	no peak	ns
ENSMUSG00000009545.14	6.43106	0.301228	0.92849	0.324429	0.57501	0.959833	Kcnq1	no peak	ns
ENSMUSG00000009549.14	1342.26	-0.0340136	0.241109	-0.141072	0.807382	0.971059	Srp14	no peak	ns
ENSMUSG00000009551.2	0.80834	-1.83512	2.98286	-0.615221	0.28767	0.922809	6330409D20Rik	no peak	log2fc
ENSMUSG00000009555.16	3235.52	-0.13196	0.23997	-0.5499	0.341932	0.934253	Cdk9	no peak	ns
ENSMUSG00000009563.16	812.671	-0.0881514	0.30411	-0.289867	0.616401	0.962429	Tor2a	no peak	ns
ENSMUSG00000009566.12	768.107	-0.195701	0.508584	-0.384796	0.506039	0.954607	Fpgs	no peak	ns
ENSMUSG00000009569.14	907.906	-0.150092	0.384941	-0.389911	0.500403	0.954119	Mrtfb	no peak	ns
ENSMUSG00000009575.14	11306.6	-0.0485463	0.308529	-0.157348	0.785673	0.970283	Cbx5	no peak	ns
ENSMUSG00000009580.15	0.333087	1.88164	4.03866	0.465907	0.420707	0.945898	Odam	no peak	log2fc
ENSMUSG00000009585.18	6716.64	0.211596	0.221179	0.956671	0.0982595	0.803282	Apobec3	no peak	ns
ENSMUSG00000009596.9	0.312972	-1.76553	4.04338	-0.436647	0.450472	0.949291	Taf7l	no peak	log2fc
ENSMUSG00000009614.16	16.3331	-1.2191	0.995208	-1.22497	0.0342573	0.587399	Sardh	no peak	log2fc
ENSMUSG00000009621.18	1785.1	-0.0755185	0.431442	-0.175037	0.762267	0.969398	Vav2	no peak	ns
ENSMUSG00000009628.14	7.20663	0.752643	1.04353	0.721245	0.212589	0.898319	Tex15	no peak	ns
ENSMUSG00000009630.10	1950.91	-0.0176281	0.298974	-0.0589622	0.918836	0.97448	Ppp2cb	no peak	ns
ENSMUSG00000009633.3	29.9398	1.12492	1.47583	0.762226	0.187737	0.886388	G0s2	no peak	log2fc
ENSMUSG00000009640.11	534.777	-0.0255484	0.307282	-0.0831432	0.885745	0.973552	Dmap1	no peak	ns
ENSMUSG00000009647.13	1747.32	-0.241414	0.454655	-0.530982	0.358796	0.937149	Mcu	no peak	ns
ENSMUSG00000009654.4	34.0689	0.0152145	0.863238	0.017625	0.9757	0.975931	Oit3	no peak	ns
ENSMUSG00000009670.11	50.2438	0.0174631	0.438135	0.0398579	0.945082	0.975171	Tex11	no peak	ns
ENSMUSG00000009681.10	5519.16	-0.349777	0.288831	-1.21101	0.0363571	0.601738	Bcr	no peak	ns
ENSMUSG00000009687.14	5625.74	0.115353	0.24715	0.466732	0.419885	0.945798	Fxyd5	no peak	ns
ENSMUSG00000009731.4	69.0011	0.124205	0.697647	0.178034	0.758323	0.969244	Kcnd1	no peak	ns
ENSMUSG00000009733.9	350.727	0.138038	0.306009	0.451089	0.435634	0.947655	Tfcp2	no peak	ns
ENSMUSG00000009734.18	1.30636	-0.691664	1.87688	-0.368517	0.5242	0.95611	Pou6f2	no peak	ns
ENSMUSG00000009739.17	50.8562	0.954676	1.13868	0.838409	0.147347	0.859617	Pou6f1	no peak	ns
ENSMUSG00000009741.15	4783.31	-0.0450225	0.242936	-0.185326	0.748751	0.968863	Ubp1	no peak	ns
ENSMUSG00000009772.15	1127.35	-0.022029	0.248611	-0.0886084	0.878291	0.973333	Nuak2	no peak	ns
ENSMUSG00000009828.15	830.868	-0.0635784	0.306932	-0.207142	0.720352	0.967675	Ick	no peak	ns
ENSMUSG00000009863.14	2386.96	-0.224873	0.363414	-0.618779	0.284892	0.922115	Sdhb	no peak	ns
ENSMUSG00000009876.13	7.00934	-0.702183	1.47383	-0.476433	0.410287	0.9446	Cox4i2	no peak	ns
ENSMUSG00000009894.15	463.805	-0.323644	0.356846	-0.906956	0.117014	0.829433	Snap47	no peak	ns
ENSMUSG00000009900.7	0.311242	0.033665	4.08047	0.00825028	0.988624	0.976238	Wnt3a	no peak	ns
ENSMUSG00000009905.5	1437.8	0.0226345	0.4809	0.0470669	0.935169	0.974914	Kdsr	no peak	ns
ENSMUSG00000009907.17	3310.7	0.141853	0.231173	0.613623	0.288924	0.923118	Vps4b	no peak	ns
ENSMUSG00000009927.9	10831.2	0.0160011	0.188478	0.0848961	0.883353	0.973482	Rps25	no peak	ns
ENSMUSG00000009941.10	20.7029	-0.0581684	1.70473	-0.0341217	0.952976	0.975371	Nxf2	no peak	ns
ENSMUSG00000009995.17	1427.27	0.140724	0.310445	0.453297	0.43339	0.947398	Taz	no peak	ns
ENSMUSG00000010021.13	43.9633	-0.907495	0.779991	-1.16347	0.0443524	0.648281	Kif19a	no peak	ns
ENSMUSG00000010025.19	1054.68	0.0121328	0.258825	0.0468764	0.935431	0.974921	Aldh3a2	no peak	ns
ENSMUSG00000010044.12	10.5038	-0.525252	0.825868	-0.635999	0.2717	0.918641	Zmynd10	no peak	ns
ENSMUSG00000010045.2	841.581	0.0411543	0.321801	0.127887	0.825077	0.971662	Tmem115	no peak	ns
ENSMUSG00000010047.12	382.728	-0.481212	0.542519	-0.886996	0.125292	0.838887	Hyal2	no peak	ns
ENSMUSG00000010048.10	1999.8	-0.0344784	0.583434	-0.0590957	0.918653	0.974475	Ifrd2	no peak	ns
ENSMUSG00000010051.15	21.1083	0.648847	1.08851	0.596086	0.302928	0.926411	Hyal1	no peak	ns
ENSMUSG00000010054.4	481.65	0.0556998	0.286461	0.194441	0.736841	0.968376	Tusc2	no peak	ns
ENSMUSG00000010057.8	379.61	-0.194913	0.319167	-0.610695	0.291232	0.923681	Nprl2	no peak	ns
ENSMUSG00000010064.15	0.481648	0.919858	4.03866	0.227763	0.693856	0.966482	Slc38a3	no peak	ns
ENSMUSG00000010066.15	14.9386	-0.158637	1.26833	-0.125075	0.828864	0.971788	Cacna2d2	no peak	ns
ENSMUSG00000010067.13	999.184	0.0500209	0.227916	0.219471	0.704467	0.96697	Rassf1	no peak	ns
ENSMUSG00000010080.15	0.495621	-0.864754	3.40509	-0.25396	0.660733	0.964861	Epn3	no peak	ns
ENSMUSG00000010095.13	5491.05	-0.347036	0.414177	-0.837894	0.147595	0.85982	Slc3a2	no peak	ns
ENSMUSG00000010097.15	4599.18	0.118156	0.216248	0.546391	0.345021	0.934803	Nxf1	no peak	ns
ENSMUSG00000010110.17	2112.53	-0.0272782	0.254953	-0.106993	0.853301	0.972574	Stx5a	no peak	ns
ENSMUSG00000010122.14	5.60094	0.552586	2.30924	0.239293	0.6792	0.965784	Slc47a1	no peak	ns
ENSMUSG00000010136.14	0.652458	1.47364	3.98874	0.369451	0.52315	0.956026	Pifo	no peak	log2fc
ENSMUSG00000010142.12	1988.65	-0.224962	0.216041	-1.04129	0.0719243	0.749311	Tnfrsf13b	no peak	ns
ENSMUSG00000010175.13	12.0129	-1.12721	1.13007	-0.997471	0.0847326	0.778824	Prox1	no peak	log2fc
ENSMUSG00000010277.7	8962.26	0.00496643	0.208075	0.0238684	0.967096	0.975722	2610507B11Rik	no peak	ns
ENSMUSG00000010290.7	788.625	0.0384329	0.210681	0.182422	0.752558	0.969016	AI597479	no peak	ns
ENSMUSG00000010307.7	589.928	0.404158	0.799686	0.505396	0.382422	0.940802	Tmem86a	no peak	ns
ENSMUSG00000010342.16	30.6234	0.0659721	0.558247	0.118177	0.838167	0.972092	Tex14	no peak	ns
ENSMUSG00000010358.13	513.266	-0.0637528	0.264015	-0.241474	0.676442	0.965649	Ifi35	no peak	ns
ENSMUSG00000010362.9	399.764	-0.153806	0.560255	-0.274528	0.63518	0.963499	Rdm1	no peak	ns
ENSMUSG00000010376.15	1472.53	-0.0993094	0.357133	-0.278074	0.630818	0.963256	Nedd8	no peak	ns
ENSMUSG00000010392.8	1804.17	-0.231557	0.299394	-0.77342	0.181337	0.882848	Gosr1	no peak	ns
ENSMUSG00000010406.12	439.289	-0.331124	0.379809	-0.871818	0.131886	0.8457	Mrpl52	no peak	ns
ENSMUSG00000010453.12	2306.83	-0.195891	0.250716	-0.781327	0.176915	0.88027	Kansl3	no peak	ns
ENSMUSG00000010461.15	7.82486	2.16798	1.65399	1.31076	0.0234946	0.494024	Eya4	no peak	log2fc
ENSMUSG00000010476.14	0.50762	2.48688	3.99396	0.622659	0.281882	0.921349	Ebf3	no peak	log2fc
ENSMUSG00000010492.10	2.46429	0.227678	1.327	0.171574	0.766833	0.969575	Uckl1os	no peak	ns
ENSMUSG00000010505.16	0.325364	1.85226	4.04133	0.458331	0.428301	0.946806	Myt1	no peak	log2fc
ENSMUSG00000010517.7	1943.55	-0.0441501	0.195103	-0.226292	0.695734	0.96657	Faf1	no peak	ns
ENSMUSG00000010538.14	154.573	-0.347332	0.391951	-0.886161	0.125648	0.83927	Tsacc	no peak	ns
ENSMUSG00000010554.14	1248.27	-0.183985	0.408236	-0.450684	0.436046	0.947702	Mettl16	no peak	ns
ENSMUSG00000010592.9	0.797018	0.71874	2.9934	0.240108	0.678169	0.965734	Dazl	no peak	ns
ENSMUSG00000010601.14	1.32849	3.8768	3.22045	1.20381	0.0374836	0.609028	Apol7a	no peak	log2fc
ENSMUSG00000010607.8	219.695	-0.0744967	0.252031	-0.295586	0.609462	0.962017	Pigyl	no peak	ns
ENSMUSG00000010608.15	6391.35	0.0463084	0.27283	0.169733	0.769263	0.969668	Rbm25	no peak	ns
ENSMUSG00000010609.15	830.554	0.596153	0.506537	1.17692	0.0419528	0.635496	Psen2	no peak	ns
ENSMUSG00000010651.4	201.234	0.108297	0.286692	0.377746	0.513864	0.955267	Acaa1b	no peak	ns
ENSMUSG00000010660.3	4.70575	0.15538	1.35798	0.11442	0.843245	0.972256	Plcd1	no peak	ns
ENSMUSG00000010663.5	3545.28	0.136042	0.333688	0.407693	0.481067	0.952363	Fads1	no peak	ns
ENSMUSG00000010721.15	176.554	0.043103	0.421086	0.102361	0.859583	0.972769	Lmbr1	no peak	ns
ENSMUSG00000010751.15	211.987	-0.193963	0.320846	-0.604536	0.296125	0.924847	Tnfrsf22	no peak	ns
ENSMUSG00000010755.17	2767.05	-0.365329	0.293545	-1.24454	0.0314875	0.566826	Cars	no peak	ns
ENSMUSG00000010760.5	10.1792	0.974412	1.65302	0.589472	0.308324	0.927605	Phlda2	no peak	ns
ENSMUSG00000010825.17	0.344929	-1.88756	4.03248	-0.468089	0.418534	0.945632	Grid2ip	no peak	log2fc
ENSMUSG00000010830.8	17.7354	0.13897	0.643208	0.216057	0.708853	0.967168	Kdelr3	no peak	ns
ENSMUSG00000010841.13	0.361033	-1.94556	4.02761	-0.483056	0.403812	0.943762	Cfap97d1	no peak	log2fc
ENSMUSG00000010911.12	355.499	-0.0432898	0.276638	-0.156485	0.786819	0.970325	Apip	no peak	ns
ENSMUSG00000010914.10	624.813	0.172073	0.284119	0.605636	0.295247	0.924641	Pdhx	no peak	ns
ENSMUSG00000010936.11	2443.02	-0.205842	0.422399	-0.487317	0.399677	0.943213	Vac14	no peak	ns
ENSMUSG00000011008.13	380.506	0.61523	0.700918	0.877749	0.129278	0.843075	Mcoln2	no peak	ns
ENSMUSG00000011096.17	1489.22	-0.266869	0.361964	-0.737281	0.202595	0.893836	Akt1s1	no peak	ns
ENSMUSG00000011114.18	1029.44	0.0676752	0.241722	0.279972	0.628488	0.963125	Tbrg1	no peak	ns
ENSMUSG00000011148.14	3508.72	0.0928567	0.452446	0.205232	0.722822	0.967782	Adssl1	no peak	ns
ENSMUSG00000011154.17	0.664043	1.50436	3.9722	0.378722	0.512776	0.955177	Cfap161	no peak	log2fc
ENSMUSG00000011158.8	1960.21	-0.103172	0.343956	-0.299958	0.604181	0.961698	Brf1	no peak	ns
ENSMUSG00000011171.11	34.0497	0.383999	0.834861	0.459956	0.426665	0.946613	Vipr2	no peak	ns
ENSMUSG00000011179.8	3391.75	0.0177365	0.452301	0.0392138	0.945968	0.975194	Odc1	no peak	ns
ENSMUSG00000011254.16	391.755	-0.142204	0.457065	-0.311124	0.590787	0.960864	Thg1l	no peak	ns
ENSMUSG00000011256.16	280.527	0.917387	2.03559	0.450673	0.436057	0.947703	Adam19	no peak	ns
ENSMUSG00000011257.19	3870.52	-0.243621	0.360549	-0.675695	0.242904	0.909865	Pabpc4	no peak	ns
ENSMUSG00000011263.16	90.0288	-1.26445	0.589604	-2.14458	0.000210286	0.0221053	Exoc3l2	no peak	pval & log2fc
ENSMUSG00000011267.8	255.719	-0.461298	0.434208	-1.06239	0.0663495	0.733853	Zfp296	no peak	ns
ENSMUSG00000011305.11	3.63044	0.743455	2.41901	0.307339	0.595312	0.96115	Plin5	no peak	ns
ENSMUSG00000011306.7	1489.91	-0.082439	0.21787	-0.378386	0.513151	0.955208	Sugp1	no peak	ns
ENSMUSG00000011350.15	3.17587	-0.127639	1.19147	-0.107127	0.853119	0.972568	Gm5893	no peak	ns
ENSMUSG00000011382.8	71.5062	0.0422592	0.5192	0.0813931	0.888134	0.973621	Dhdh	no peak	ns
ENSMUSG00000011427.16	435.219	0.0745866	0.288966	0.258116	0.655536	0.964592	Zfp790	no peak	ns
ENSMUSG00000011486.14	0.66417	1.54353	3.13357	0.492578	0.394608	0.942525	Slc25a41	no peak	log2fc
ENSMUSG00000011632.7	0.328824	-1.82779	4.03771	-0.452679	0.434018	0.94747	Pinlyp	no peak	log2fc
ENSMUSG00000011658.16	597.426	-0.00630204	0.247375	-0.0254756	0.964882	0.975668	Fuz	no peak	ns
ENSMUSG00000011751.16	6.78236	0.95262	1.20626	0.789727	0.172306	0.87746	Sptbn4	no peak	ns
ENSMUSG00000011752.7	4029.26	0.0653459	0.456424	0.143169	0.804575	0.970961	Pgam1	no peak	ns
ENSMUSG00000011831.16	638.81	0.329971	0.292087	1.1297	0.0508922	0.678968	Evi5	no peak	ns
ENSMUSG00000011832.15	491.621	0.0254568	0.337338	0.0754638	0.896235	0.973853	Evi5l	no peak	ns
ENSMUSG00000011837.4	498.905	-0.305679	0.281285	-1.08672	0.0603661	0.714991	Snapc2	no peak	ns
ENSMUSG00000011877.13	2576.25	-0.281125	0.4036	-0.696545	0.22867	0.904789	Git1	no peak	ns
ENSMUSG00000011884.13	2308.22	0.422315	0.337529	1.25119	0.0305908	0.55972	Gltp	no peak	ns
ENSMUSG00000011958.17	2845.94	0.0438902	0.261297	0.167971	0.771593	0.969757	Bnip2	no peak	ns
ENSMUSG00000011960.12	3200.51	-0.0634787	0.238015	-0.2667	0.644856	0.964027	Ccnt1	no peak	ns
ENSMUSG00000012017.4	57.1742	-0.883531	0.642835	-1.37443	0.017533	0.421507	Scarf2	no peak	ns
ENSMUSG00000012042.9	0.330956	0.033665	4.08047	0.00825028	0.988624	0.976238	4930579F01Rik	no peak	ns
ENSMUSG00000012076.8	671.743	0.0797254	0.300767	0.265074	0.646874	0.964135	Brms1l	no peak	ns
ENSMUSG00000012114.17	3934.6	-0.0163589	0.203234	-0.0804928	0.889363	0.973656	Med15	no peak	ns
ENSMUSG00000012117.13	2089.52	-0.0092129	0.215411	-0.042769	0.941078	0.975068	Dhdds	no peak	ns
ENSMUSG00000012123.17	28.1758	0.0145397	0.734498	0.0197955	0.972709	0.975859	Crybg2	no peak	ns
ENSMUSG00000012126.16	243.532	-0.20707	0.459331	-0.450808	0.43592	0.947687	Ubxn11	no peak	ns
ENSMUSG00000012211.13	1.82596	0.291661	1.55928	0.187048	0.746496	0.968772	Tex22	no peak	ns
ENSMUSG00000012296.16	908.194	-0.237365	0.28503	-0.83277	0.150088	0.861827	Tjap1	no peak	ns
ENSMUSG00000012350.15	0.330956	0.033665	4.08047	0.00825028	0.988624	0.976238	Ehf	no peak	ns
ENSMUSG00000012405.16	9145.92	-0.0459664	0.199809	-0.230052	0.690937	0.966345	Rpl15	no peak	ns
ENSMUSG00000012422.14	1862.94	0.0902764	0.219587	0.41112	0.477387	0.952013	Tmem167	no peak	ns
ENSMUSG00000012428.9	3.60011	-0.209159	1.09106	-0.191703	0.740412	0.968523	Steap4	no peak	ns
ENSMUSG00000012429.9	893.228	0.0404144	0.339636	0.118993	0.837066	0.972056	Mplkip	no peak	ns
ENSMUSG00000012443.4	8732.26	-0.10922	0.313454	-0.348441	0.547049	0.957866	Kif11	no peak	ns
ENSMUSG00000012483.4	612.777	0.0443065	0.344238	0.128709	0.823972	0.971625	Rpa3	no peak	ns
ENSMUSG00000012519.14	1669.22	-0.307645	0.359272	-0.8563	0.138904	0.852344	Mlkl	no peak	ns
ENSMUSG00000012535.14	3564.38	-0.0400675	0.245561	-0.163167	0.77795	0.969997	Tnpo3	no peak	ns
ENSMUSG00000012609.19	926.46	-0.179645	0.273886	-0.655909	0.256977	0.914379	Ttll5	no peak	ns
ENSMUSG00000012640.16	1138.81	-0.230307	0.386047	-0.596577	0.30253	0.926321	Zfp715	no peak	ns
ENSMUSG00000012705.16	4.1832	0.769342	1.29307	0.594973	0.303831	0.926613	Retn	no peak	ns
ENSMUSG00000012777.14	1.95882	0.0275689	1.75294	0.0157272	0.978316	0.975994	Acp4	no peak	ns
ENSMUSG00000012819.15	122.303	1.17432	0.56863	2.06517	0.000358224	0.0318448	Cdh23	no peak	pval & log2fc
ENSMUSG00000012848.15	23679.7	-0.0258569	0.179168	-0.144317	0.803041	0.970907	Rps5	no peak	ns
ENSMUSG00000012889.8	33.7248	-0.135446	0.935935	-0.144718	0.802505	0.970888	Podnl1	no peak	ns
ENSMUSG00000013033.16	394.357	-0.769379	0.552802	-1.39178	0.0161583	0.401735	Adgrl1	no peak	ns
ENSMUSG00000013076.17	11.6044	-0.620549	0.932728	-0.665306	0.250225	0.912271	Amotl1	no peak	ns
ENSMUSG00000013083.8	0.848539	-1.89278	2.45706	-0.770343	0.18308	0.883834	2200002J24Rik	no peak	log2fc
ENSMUSG00000013089.15	1238.96	0.0194509	0.411338	0.0472867	0.934867	0.974906	Etv5	no peak	ns
ENSMUSG00000013150.15	180.961	-0.458175	0.302244	-1.51591	0.00879692	0.26771	Gfod2	no peak	ns
ENSMUSG00000013155.10	717.745	-0.14146	0.358174	-0.394947	0.494885	0.953631	Enkd1	no peak	ns
ENSMUSG00000013158.6	2.50181	-1.96684	1.5363	-1.28024	0.0269281	0.528094	4933405L10Rik	no peak	log2fc
ENSMUSG00000013160.7	3163.06	-0.0609272	0.277634	-0.219451	0.704492	0.966972	Atp6v0d1	no peak	ns
ENSMUSG00000013236.17	10579.1	0.0268903	0.414011	0.0649506	0.910625	0.974256	Ptprs	no peak	ns
ENSMUSG00000013275.9	584.342	0.0574638	0.223424	0.257196	0.656685	0.964652	Slc41a1	no peak	ns
ENSMUSG00000013338.16	0.840708	3.21562	3.61294	0.89003	0.124005	0.837486	Fer1l4	no peak	log2fc
ENSMUSG00000013367.5	0.836697	0.626508	2.50429	0.250175	0.66548	0.965103	Iglon5	no peak	ns
ENSMUSG00000013415.9	0.836846	3.20963	2.83242	1.13318	0.0501839	0.675905	Igf2bp1	no peak	log2fc
ENSMUSG00000013418.8	17.1975	-1.13838	1.08627	-1.04797	0.0701194	0.744506	B4galnt2	no peak	log2fc
ENSMUSG00000013419.7	19.6357	0.609162	0.613384	0.993115	0.0861007	0.78157	Zfp651	no peak	ns
ENSMUSG00000013465.19	2353.4	-0.0989808	0.217389	-0.455317	0.431343	0.947161	Nelfb	no peak	ns
ENSMUSG00000013483.14	14.2334	-0.107743	1.00177	-0.107552	0.852542	0.97255	Card14	no peak	ns
ENSMUSG00000013495.15	909.341	0.0967928	0.198647	0.48726	0.399732	0.94322	Tmem175	no peak	ns
ENSMUSG00000013523.13	56.7111	0.216049	1.42598	0.151509	0.793443	0.970565	Bcas1	no peak	ns
ENSMUSG00000013539.14	572.356	-0.00570837	0.261501	-0.0218293	0.969906	0.975791	Tango2	no peak	ns
ENSMUSG00000013562.12	1.11597	-1.27352	2.30105	-0.553453	0.338822	0.93369	4833413E03Rik	no peak	log2fc
ENSMUSG00000013584.5	0.505489	0.948211	3.38841	0.279839	0.62865	0.963134	Aldh1a2	no peak	ns
ENSMUSG00000013593.12	3740.81	-0.299248	0.305468	-0.979639	0.0904469	0.789861	Ndufs2	no peak	ns
ENSMUSG00000013611.14	5.89397	-0.0622066	1.16761	-0.0532768	0.926639	0.974689	Snx31	no peak	ns
ENSMUSG00000013622.15	873.503	0.0605055	0.232282	0.260483	0.652584	0.964438	Atraid	no peak	ns
ENSMUSG00000013629.16	6829.47	-0.248088	0.59053	-0.42011	0.467809	0.951079	Cad	no peak	ns
ENSMUSG00000013646.17	846.188	-0.167429	0.34759	-0.481686	0.405146	0.943936	Sh3bp5l	no peak	ns
ENSMUSG00000013653.2	0.459803	-0.739441	4.0495	-0.182601	0.752324	0.969006	1810065E05Rik	no peak	ns
ENSMUSG00000013662.6	2398.76	0.0798273	0.203948	0.39141	0.498756	0.953975	Atad1	no peak	ns
ENSMUSG00000013663.7	6998.89	-0.139627	0.303371	-0.460253	0.426366	0.946578	Pten	no peak	ns
ENSMUSG00000013698.12	676.625	1.0585	0.757072	1.39815	0.0156778	0.394502	Pea15a	no peak	log2fc
ENSMUSG00000013701.13	1405.2	-0.119241	0.377265	-0.316067	0.584903	0.960485	Timm23	no peak	ns
ENSMUSG00000013707.3	722.375	-0.242375	0.325123	-0.745488	0.197614	0.89145	Tnfaip8l2	no peak	ns
ENSMUSG00000013736.16	1212.6	0.0834874	0.321748	0.259481	0.653833	0.964503	Trnt1	no peak	ns
ENSMUSG00000013787.15	7022.29	-0.190437	0.298471	-0.638042	0.270164	0.918216	Ehmt2	no peak	ns
ENSMUSG00000013822.7	745.26	-0.212187	0.332715	-0.637746	0.270386	0.918278	Elof1	no peak	ns
ENSMUSG00000013833.15	1429.8	-0.170319	0.317583	-0.536298	0.354005	0.936353	Med16	no peak	ns
ENSMUSG00000013846.10	2622.5	-0.168243	0.53671	-0.313472	0.587989	0.960685	St3gal1	no peak	ns
ENSMUSG00000013858.14	3426.17	-0.119344	0.268578	-0.444354	0.442518	0.948427	Tmem259	no peak	ns
ENSMUSG00000013878.18	2.54721	0.474931	1.6491	0.287993	0.618681	0.962562	Rnf170	no peak	ns
ENSMUSG00000013921.15	2.03207	0.513758	1.74379	0.294621	0.61063	0.962087	Clip3	no peak	ns
ENSMUSG00000013928.13	9.01489	-0.193685	0.768936	-0.251887	0.663331	0.964994	Thap8	no peak	ns
ENSMUSG00000013936.12	0.35505	0.033665	4.08047	0.00825028	0.988624	0.976238	Myl2	no peak	ns
ENSMUSG00000013973.12	915.416	-0.0865564	0.206367	-0.419429	0.468531	0.95115	Dedd	no peak	ns
ENSMUSG00000013974.3	83.6233	0.0426141	1.21296	0.0351324	0.951585	0.975336	Mcemp1	no peak	ns
ENSMUSG00000013997.10	589.345	0.0367596	0.258171	0.142385	0.805624	0.970997	Nit1	no peak	ns
ENSMUSG00000014030.15	28.5389	-2.6951	1.03505	-2.60384	6.79417e-06	0.00167899	Pax5	no peak	pval & log2fc
ENSMUSG00000014039.18	955.383	-0.166758	0.241546	-0.690376	0.232818	0.906326	Prdm15	no peak	ns
ENSMUSG00000014074.17	1603.55	0.0639361	0.208726	0.306316	0.596538	0.961226	Rnf168	no peak	ns
ENSMUSG00000014075.15	432.267	0.123167	0.409388	0.300857	0.603098	0.961632	Tctex1d2	no peak	ns
ENSMUSG00000014077.13	2011.94	-0.0377677	0.227136	-0.166278	0.773831	0.969842	Chp1	no peak	ns
ENSMUSG00000014158.12	18.24	1.1215	0.885876	1.26597	0.0286771	0.543743	Trpv4	no peak	log2fc
ENSMUSG00000014164.15	127.978	0.817077	0.623628	1.3102	0.0235539	0.494654	Klhl3	no peak	ns
ENSMUSG00000014177.10	712.562	0.177998	0.362651	0.490826	0.396292	0.942756	Tvp23b	no peak	ns
ENSMUSG00000014195.15	4099.75	-0.0221247	0.229212	-0.0965251	0.867513	0.973011	Dnajc7	no peak	ns
ENSMUSG00000014198.15	2.76288	-1.23367	1.46292	-0.843293	0.145004	0.857672	Zfp385c	no peak	log2fc
ENSMUSG00000014226.10	2752.23	0.107972	0.391151	0.276037	0.633322	0.963396	Cacybp	no peak	ns
ENSMUSG00000014232.14	606.005	-0.162539	0.300561	-0.540785	0.349993	0.93567	Cluap1	no peak	ns
ENSMUSG00000014243.5	155.491	-0.242477	0.329161	-0.73665	0.202981	0.894016	Zswim7	no peak	ns
ENSMUSG00000014245.8	545.604	-0.350691	0.237055	-1.47937	0.0105673	0.305146	Pigl	no peak	ns
ENSMUSG00000014294.4	981.281	-0.113654	0.309132	-0.367655	0.525172	0.956188	Ndufa2	no peak	ns
ENSMUSG00000014301.13	564.109	-0.222966	0.351839	-0.633717	0.273424	0.919112	Pam16	no peak	ns
ENSMUSG00000014303.13	285.749	-0.350365	0.301317	-1.16278	0.0444783	0.648927	Glis2	no peak	ns
ENSMUSG00000014313.15	1687.52	0.0954696	0.356736	0.26762	0.643716	0.963966	Cox6c	no peak	ns
ENSMUSG00000014329.14	8.77682	-0.231778	0.794186	-0.291843	0.613999	0.962287	Bicc1	no peak	ns
ENSMUSG00000014349.7	2401.45	-0.0599874	0.191633	-0.313032	0.588513	0.960718	Ube2z	no peak	ns
ENSMUSG00000014353.15	1260.32	0.299458	0.437695	0.684171	0.237044	0.907842	Tmem87b	no peak	ns
ENSMUSG00000014355.10	7780.52	0.0097287	0.253196	0.0384236	0.947055	0.975221	Anapc1	no peak	ns
ENSMUSG00000014361.5	422.339	2.34359	1.48343	1.57984	0.00632706	0.212184	Mertk	no peak	log2fc
ENSMUSG00000014402.15	1340.97	-0.048245	0.229856	-0.209892	0.716798	0.96752	Tsg101	no peak	ns
ENSMUSG00000014418.16	1579.81	0.175757	0.334887	0.524826	0.364395	0.938055	Hps5	no peak	ns
ENSMUSG00000014426.9	1588.43	0.0638405	0.205533	0.31061	0.591401	0.960903	Map3k4	no peak	ns
ENSMUSG00000014444.17	6167.96	-0.189156	0.330925	-0.571597	0.323225	0.930712	Piezo1	no peak	ns
ENSMUSG00000014453.4	94.5724	1.16291	1.08323	1.07356	0.063544	0.72533	Blk	no peak	log2fc
ENSMUSG00000014470.4	3205.79	-0.0702345	0.365513	-0.192153	0.739825	0.968499	Rnf166	no peak	ns
ENSMUSG00000014496.8	11421.7	0.125758	0.344068	0.365502	0.5276	0.956381	Ankrd28	no peak	ns
ENSMUSG00000014498.9	7304.29	-0.27082	0.444888	-0.608737	0.292782	0.924054	Ankrd52	no peak	ns
ENSMUSG00000014503.15	75.1013	0.228597	0.619646	0.368916	0.523751	0.956075	Pkd2l2	no peak	ns
ENSMUSG00000014504.16	902.762	0.041778	0.238796	0.174953	0.762378	0.969403	Srp19	no peak	ns
ENSMUSG00000014529.9	3.07026	-1.08567	1.50885	-0.719533	0.213676	0.898784	Tmbim7	no peak	log2fc
ENSMUSG00000014543.14	45.4041	0.350797	1.09087	0.321576	0.578376	0.960057	Klra17	no peak	ns
ENSMUSG00000014547.10	3300.08	0.203224	0.236642	0.858781	0.137763	0.851303	Wdfy2	no peak	ns
ENSMUSG00000014550.14	1029.82	0.087847	0.216588	0.405595	0.483326	0.952575	Rbsn	no peak	ns
ENSMUSG00000014551.8	702.077	0.0633022	0.319976	0.197835	0.732423	0.968191	Mrps25	no peak	ns
ENSMUSG00000014554.13	1082.07	0.192664	0.473721	0.406703	0.482132	0.952463	Dguok	no peak	ns
ENSMUSG00000014592.20	1159.48	0.0561031	0.304567	0.184206	0.750219	0.968922	Camta1	no peak	ns
ENSMUSG00000014599.10	330.813	0.923335	0.742132	1.24417	0.0315387	0.567226	Csf1	no peak	ns
ENSMUSG00000014601.13	1522.86	-0.106076	0.210258	-0.504504	0.383262	0.940924	Strip1	no peak	ns
ENSMUSG00000014602.15	6.69389	1.23421	1.07507	1.14803	0.0472491	0.662568	Kif1a	no peak	log2fc
ENSMUSG00000014603.3	0.624215	-1.36926	3.16668	-0.432396	0.454894	0.94976	Alx3	no peak	log2fc
ENSMUSG00000014606.14	2011.22	0.022461	0.21173	0.106083	0.854534	0.972612	Slc25a11	no peak	ns
ENSMUSG00000014609.16	1.23644	-1.47062	2.3318	-0.630679	0.27573	0.919735	Chrne	no peak	log2fc
ENSMUSG00000014633.15	321.935	-0.100754	0.410493	-0.245446	0.671429	0.965401	Cmc2	no peak	ns
ENSMUSG00000014668.15	2299.28	-0.0269986	0.218618	-0.123497	0.830991	0.971858	Chfr	no peak	ns
ENSMUSG00000014686.8	297.503	0.222279	0.633064	0.351116	0.543977	0.957639	Ceacam16	no peak	ns
ENSMUSG00000014704.10	23.678	-0.459759	0.587378	-0.78273	0.176138	0.879806	Hoxa2	no peak	ns
ENSMUSG00000014748.13	2693.73	-0.0948505	0.293701	-0.322949	0.576755	0.95995	Tex261	no peak	ns
ENSMUSG00000014763.8	1537.9	-0.0929014	0.264126	-0.351731	0.543271	0.957586	Fam120b	no peak	ns
ENSMUSG00000014767.17	1162.66	0.0756563	0.1943	0.389378	0.500988	0.95417	Tbp	no peak	ns
ENSMUSG00000014769.10	3691.19	-0.041208	0.230312	-0.178922	0.757154	0.969198	Psmb1	no peak	ns
ENSMUSG00000014771.13	763.105	-0.0611232	0.364877	-0.167517	0.772192	0.96978	Pdcd2	no peak	ns
ENSMUSG00000014773.13	3.46422	-0.982473	1.61115	-0.609795	0.291943	0.923853	Dll1	no peak	ns
ENSMUSG00000014776.7	7.56308	-1.02793	0.895132	-1.14836	0.047186	0.662269	Nol3	no peak	log2fc
ENSMUSG00000014778.10	1329.77	-0.161282	0.27312	-0.590517	0.307467	0.927418	Fhod1	no peak	ns
ENSMUSG00000014782.16	3.31479	-2.01527	1.6529	-1.21923	0.0351071	0.593325	Plekhg4	no peak	log2fc
ENSMUSG00000014786.8	317.614	-0.0331771	0.59615	-0.0556522	0.923378	0.974602	Slc9a5	no peak	ns
ENSMUSG00000014791.10	92.1811	0.095126	0.338002	0.281436	0.626693	0.963023	Elmo3	no peak	ns
ENSMUSG00000014813.9	0.822715	-0.569873	2.20473	-0.258477	0.655086	0.964569	Stc1	no peak	ns
ENSMUSG00000014837.15	379.291	-0.251275	0.339461	-0.740218	0.200802	0.892989	4931428F04Rik	no peak	ns
ENSMUSG00000014846.12	17.4875	-0.149872	0.740033	-0.202521	0.726336	0.967933	Tppp3	no peak	ns
ENSMUSG00000014850.15	1052.63	-0.307206	0.379203	-0.810136	0.161482	0.870312	Msh3	no peak	ns
ENSMUSG00000014852.16	2.86856	0.0855239	1.46935	0.0582053	0.919874	0.974508	Adamts13	no peak	ns
ENSMUSG00000014856.12	658.501	-0.0562822	0.262931	-0.214057	0.711427	0.967283	Tmem208	no peak	ns
ENSMUSG00000014859.9	2820.95	-0.0177697	0.384209	-0.0462502	0.936292	0.974944	E2f4	no peak	ns
ENSMUSG00000014867.9	7002.86	0.0857517	0.261763	0.327593	0.571287	0.959582	Surf4	no peak	ns
ENSMUSG00000014873.15	632.599	0.0557926	0.321567	0.173502	0.76429	0.969477	Surf2	no peak	ns
ENSMUSG00000014905.4	736.2	0.388462	0.37027	1.04913	0.0698092	0.743662	Dnajb9	no peak	ns
ENSMUSG00000014907.10	1531.5	0.111549	0.349085	0.319547	0.580775	0.960216	Naf1	no peak	ns
ENSMUSG00000014932.15	6.99236	0.31849	0.8711	0.365618	0.527469	0.956371	Yes1	no peak	ns
ENSMUSG00000014956.15	5443.17	0.110138	0.258681	0.425768	0.461836	0.950477	Ppp1cb	no peak	ns
ENSMUSG00000014959.12	3124.73	0.0820867	0.274007	0.299578	0.604639	0.961726	Gorasp2	no peak	ns
ENSMUSG00000014980.14	393.975	-0.267969	0.282253	-0.949394	0.100844	0.807353	Tsen15	no peak	ns
ENSMUSG00000015002.18	2642.36	-0.0963713	0.23091	-0.417355	0.470733	0.951368	Efr3a	no peak	ns
ENSMUSG00000015023.7	1977.45	-0.000881698	0.276473	-0.00318909	0.995602	0.976401	Ddx19a	no peak	ns
ENSMUSG00000015027.11	1831.26	-0.063264	0.354588	-0.178416	0.757821	0.969224	Galns	no peak	ns
ENSMUSG00000015053.14	2175.9	0.669319	0.571931	1.17028	0.0431233	0.641847	Gata2	no peak	ns
ENSMUSG00000015083.11	55.5375	0.184019	0.714552	0.257531	0.656267	0.96463	C8g	no peak	ns
ENSMUSG00000015085.8	1.10012	-1.24949	2.79131	-0.447634	0.439157	0.948053	Entpd2	no peak	log2fc
ENSMUSG00000015087.14	3296.44	0.0930791	0.211312	0.440482	0.446505	0.948864	Rabl6	no peak	ns
ENSMUSG00000015090.13	84.5811	-0.0190283	0.538383	-0.0353435	0.951294	0.975329	Ptgds	no peak	ns
ENSMUSG00000015092.9	1396.18	-0.020464	0.30461	-0.067181	0.90757	0.974171	Edf1	no peak	ns
ENSMUSG00000015093.15	1.655	-3.03523	1.97914	-1.53361	0.00803893	0.250419	Clic3	no peak	log2fc
ENSMUSG00000015094.16	7.5656	1.55662	1.06479	1.46191	0.0115201	0.323751	Npdc1	no peak	log2fc
ENSMUSG00000015095.12	1600.39	-0.00328765	0.226697	-0.0145024	0.980004	0.976034	Fbxw5	no peak	ns
ENSMUSG00000015112.15	1451.27	-0.0909528	0.40731	-0.223301	0.699559	0.966746	Slc25a13	no peak	ns
ENSMUSG00000015120.15	3593.63	-0.171232	0.235353	-0.727556	0.208614	0.896582	Ube2i	no peak	ns
ENSMUSG00000015126.9	428.624	-0.167316	0.271349	-0.616608	0.286585	0.922539	Tsr3	no peak	ns
ENSMUSG00000015127.14	652.83	0.0216837	0.272022	0.0797129	0.890428	0.973687	Unkl	no peak	ns
ENSMUSG00000015133.17	2312.39	-0.0852827	0.37273	-0.228805	0.692526	0.96642	Lrrk1	no peak	ns
ENSMUSG00000015134.15	1.48676	0.339654	1.89564	0.179176	0.756821	0.969185	Aldh1a3	no peak	ns
ENSMUSG00000015143.15	879.313	1.23133	0.569901	2.1606	0.000188449	0.0206098	Actn1	no peak	pval & log2fc
ENSMUSG00000015149.14	1668.42	0.128013	0.395617	0.323579	0.576011	0.9599	Sirt2	no peak	ns
ENSMUSG00000015165.16	11268.6	-0.0717927	0.266738	-0.26915	0.641821	0.963863	Hnrnpl	no peak	ns
ENSMUSG00000015176.11	4798.77	0.148553	0.509424	0.29161	0.614282	0.962304	Nolc1	no peak	ns
ENSMUSG00000015189.12	1890.13	0.143671	0.254858	0.563729	0.32993	0.932024	Casd1	no peak	ns
ENSMUSG00000015202.13	724.66	-0.144111	0.28615	-0.50362	0.384096	0.941045	Cnksr3	no peak	ns
ENSMUSG00000015214.14	1899.81	0.176345	0.328885	0.536192	0.3541	0.936369	Mtmr1	no peak	ns
ENSMUSG00000015217.11	622.483	0.247093	0.445631	0.554479	0.337927	0.933526	Hmgb3	no peak	ns
ENSMUSG00000015222.18	12.5905	-3.0515	1.11254	-2.74281	2.13486e-06	0.00075166	Map2	peak	pval & log2fc
ENSMUSG00000015224.10	7.00387	2.05933	1.47243	1.3986	0.0156446	0.393995	Cyp2j9	no peak	log2fc
ENSMUSG00000015243.4	1766.28	0.973327	1.02475	0.949815	0.100693	0.80712	Abca1	no peak	ns
ENSMUSG00000015247.10	701.295	-0.0467778	0.256028	-0.182706	0.752186	0.969001	Nipsnap3b	no peak	ns
ENSMUSG00000015289.4	457.318	0.0286081	0.359696	0.0795343	0.890672	0.973694	Lage3	no peak	ns
ENSMUSG00000015290.15	875.683	-0.0494129	0.270818	-0.182458	0.752511	0.969014	Ubl4a	no peak	ns
ENSMUSG00000015291.10	2820.41	-0.0333089	0.441267	-0.0754847	0.896206	0.973852	Gdi1	no peak	ns
ENSMUSG00000015305.6	614.333	0.941031	0.762646	1.2339	0.0329681	0.578072	Sash1	no peak	ns
ENSMUSG00000015312.9	207.354	0.633753	0.446248	1.42018	0.0141119	0.369664	Gadd45b	no peak	ns
ENSMUSG00000015314.10	6.32693	0.730823	1.08016	0.676585	0.242284	0.909655	Slamf6	no peak	ns
ENSMUSG00000015316.11	36.3083	-1.62595	1.36705	-1.18939	0.0398272	0.623369	Slamf1	no peak	log2fc
ENSMUSG00000015335.16	414.718	-0.00528744	0.289343	-0.0182739	0.974806	0.97591	Zdhhc12	no peak	ns
ENSMUSG00000015337.5	177.465	-0.260227	0.438256	-0.593778	0.304803	0.92683	Endog	no peak	ns
ENSMUSG00000015340.10	3526.42	0.700832	0.385075	1.81999	0.00165881	0.0903167	Cybb	no peak	pval
ENSMUSG00000015341.17	1665.89	-0.0315133	0.232137	-0.135753	0.814509	0.971305	Golga7	no peak	ns
ENSMUSG00000015342.6	623.052	0.0480646	0.496915	0.096726	0.86724	0.973002	Xk	no peak	ns
ENSMUSG00000015354.8	0.953302	0.16064	2.88305	0.0557188	0.923286	0.9746	Pcolce2	no peak	ns
ENSMUSG00000015355.13	2640.83	-0.0571432	0.279025	-0.204796	0.723388	0.967807	Cd48	no peak	ns
ENSMUSG00000015357.10	883.893	-0.0485681	0.204694	-0.237272	0.681761	0.965908	Clpx	no peak	ns
ENSMUSG00000015363.13	2522.57	0.123362	0.238023	0.518279	0.37041	0.939	Trabd	no peak	ns
ENSMUSG00000015365.15	1.13609	0.45975	2.25209	0.204144	0.724232	0.967843	Mov10l1	no peak	ns
ENSMUSG00000015377.10	308.538	-0.104239	0.311813	-0.334298	0.563436	0.959042	Dennd6b	no peak	ns
ENSMUSG00000015396.4	204.389	2.25134	2.02127	1.11383	0.0542355	0.692676	Cd83	no peak	log2fc
ENSMUSG00000015401.12	5.40618	-1.88719	1.8938	-0.996511	0.0850327	0.779432	Cltrn	no peak	log2fc
ENSMUSG00000015405.15	0.475654	-0.807238	3.43567	-0.234958	0.684697	0.966049	Ace2	no peak	ns
ENSMUSG00000015437.5	224.165	2.56934	0.986817	2.60367	6.80347e-06	0.00168051	Gzmb	no peak	pval & log2fc
ENSMUSG00000015451.16	19.3123	0.476409	0.689432	0.691016	0.232385	0.906168	C4a	no peak	ns
ENSMUSG00000015452.14	121.208	-0.191476	0.475765	-0.402459	0.486715	0.95289	Ager	no peak	ns
ENSMUSG00000015461.15	3003.02	-0.169368	0.286851	-0.59044	0.30753	0.927432	Atf6b	no peak	ns
ENSMUSG00000015467.14	17.7651	0.716563	0.693914	1.03264	0.0743196	0.755414	Egfl8	no peak	ns
ENSMUSG00000015468.14	15.3251	0.499676	0.711624	0.702163	0.224938	0.903362	Notch4	no peak	ns
ENSMUSG00000015474.16	14.525	1.21664	0.816828	1.48946	0.010049	0.294588	Ppt2	no peak	log2fc
ENSMUSG00000015476.6	8.0695	0.409063	1.11752	0.366045	0.526988	0.956333	Prrt1	no peak	ns
ENSMUSG00000015478.13	811.737	0.10334	0.224709	0.459886	0.426735	0.946621	Rnf5	no peak	ns
ENSMUSG00000015484.3	3.40722	-0.0778072	1.286	-0.0605033	0.916722	0.974422	Fam163a	no peak	ns
ENSMUSG00000015488.14	983.21	0.0310995	0.314042	0.0990297	0.864109	0.972907	Cacfd1	no peak	ns
ENSMUSG00000015501.10	526.003	-0.279302	0.394015	-0.708862	0.220545	0.901626	Hivep2	no peak	ns
ENSMUSG00000015522.18	1952.26	0.0328472	0.359682	0.0913229	0.874593	0.973223	Arnt	no peak	ns
ENSMUSG00000015533.9	9.11391	-0.437438	1.14363	-0.382501	0.50858	0.954823	Itga2	no peak	ns
ENSMUSG00000015536.14	365.113	-0.0463942	0.23756	-0.195295	0.735729	0.968329	Mocs2	no peak	ns
ENSMUSG00000015542.17	355.552	-0.0549967	0.387264	-0.142014	0.806121	0.971015	Nat9	no peak	ns
ENSMUSG00000015568.16	2803.28	1.08898	1.38287	0.787477	0.173532	0.87822	Lpl	no peak	log2fc
ENSMUSG00000015575.15	2124.64	0.084546	0.209596	0.403376	0.485723	0.952798	Atp6v0e	no peak	ns
ENSMUSG00000015597.17	1080.11	-0.0632319	0.421674	-0.149954	0.795515	0.97064	Zfp318	no peak	ns
ENSMUSG00000015599.9	18.2309	0.351307	0.865101	0.406087	0.482795	0.952525	Ttbk1	no peak	ns
ENSMUSG00000015605.6	1707	0.015769	0.37659	0.0418731	0.94231	0.9751	Srf	no peak	ns
ENSMUSG00000015619.10	9.28865	-1.53521	0.989646	-1.55127	0.00734104	0.235052	Gata3	no peak	log2fc
ENSMUSG00000015647.9	251.096	1.20926	0.791964	1.52691	0.00831853	0.256891	Lama5	no peak	log2fc
ENSMUSG00000015652.9	1.3523	0.019257	1.70312	0.0113069	0.98441	0.976139	Steap1	no peak	ns
ENSMUSG00000015653.13	4.19746	0.983404	1.3101	0.750632	0.194539	0.889923	Steap2	no peak	ns
ENSMUSG00000015656.17	31050.7	0.0136561	0.34091	0.0400576	0.944807	0.975164	Hspa8	no peak	ns
ENSMUSG00000015659.12	369.651	0.0616983	0.299102	0.206278	0.721468	0.967724	Serac1	no peak	ns
ENSMUSG00000015665.8	2.12763	0.674922	1.82168	0.370494	0.521977	0.955932	Awat1	no peak	ns
ENSMUSG00000015668.13	528.676	0.015147	0.354405	0.0427393	0.941119	0.975069	Pdzd11	no peak	ns
ENSMUSG00000015671.11	2207.15	-0.0118386	0.362057	-0.0326981	0.954936	0.975421	Psma2	no peak	ns
ENSMUSG00000015672.4	552.558	0.00395322	0.23046	0.0171536	0.97635	0.975947	Mrpl32	no peak	ns
ENSMUSG00000015697.14	2966.72	-0.00334848	0.19707	-0.0169913	0.976573	0.975952	Setdb1	no peak	ns
ENSMUSG00000015702.13	342.131	0.0486708	0.296889	0.163936	0.776932	0.969959	Anxa9	no peak	ns
ENSMUSG00000015709.9	28.2095	0.910657	1.05369	0.864254	0.135271	0.848978	Arnt2	no peak	ns
ENSMUSG00000015711.8	1114.95	-0.143974	0.198071	-0.726882	0.209036	0.896769	Prune1	no peak	ns
ENSMUSG00000015714.11	4204.56	-0.0411077	0.308078	-0.133433	0.817624	0.971411	Cers2	no peak	ns
ENSMUSG00000015733.13	5586.15	0.125003	0.252033	0.495978	0.391353	0.942075	Capza2	no peak	ns
ENSMUSG00000015745.9	2651.36	-0.0202889	0.504565	-0.0402107	0.944597	0.975158	Plekho1	no peak	ns
ENSMUSG00000015747.5	775.576	0.0662383	0.301172	0.219935	0.703872	0.966943	Vps45	no peak	ns
ENSMUSG00000015748.13	1251.24	0.0212968	0.305912	0.0696174	0.904234	0.974078	Prpf3	no peak	ns
ENSMUSG00000015749.12	7000.48	0.0894199	0.271419	0.329453	0.569104	0.959433	Anp32e	no peak	ns
ENSMUSG00000015750.15	1709.38	-0.0410351	0.259422	-0.158179	0.784569	0.970242	Aph1a	no peak	ns
ENSMUSG00000015755.16	6046.26	-0.114598	0.266617	-0.429823	0.457582	0.95004	Tab2	no peak	ns
ENSMUSG00000015757.10	1691.62	-0.041046	0.254941	-0.161002	0.780822	0.970104	Ppil4	no peak	ns
ENSMUSG00000015759.11	1706.42	0.0538297	0.222155	0.242307	0.675389	0.965597	Cnih1	no peak	ns
ENSMUSG00000015766.14	75.9983	0.616361	0.813783	0.757402	0.190545	0.887875	Eps8	no peak	ns
ENSMUSG00000015776.12	2019.46	-0.457924	0.40258	-1.13747	0.0493194	0.672087	Med22	no peak	ns
ENSMUSG00000015790.16	706.646	-0.0794033	0.21021	-0.377733	0.513878	0.955268	Surf1	no peak	ns
ENSMUSG00000015804.14	1071.22	-0.123187	0.24825	-0.496224	0.391119	0.942042	Med28	no peak	ns
ENSMUSG00000015806.12	1639.55	-0.0225046	0.328177	-0.0685745	0.905661	0.974118	Qdpr	no peak	ns
ENSMUSG00000015812.8	81.6614	0.0079224	0.571376	0.0138655	0.980882	0.976055	Gnrh1	no peak	ns
ENSMUSG00000015829.13	3.28703	0.633751	1.18242	0.535976	0.354295	0.936401	Tnr	no peak	ns
ENSMUSG00000015837.15	6232.24	-0.488866	0.458816	-1.06549	0.0655596	0.731507	Sqstm1	no peak	ns
ENSMUSG00000015839.6	4392.83	0.0882107	0.45915	0.192117	0.739872	0.968501	Nfe2l2	no peak	ns
ENSMUSG00000015843.10	0.996593	-2.188	3.5886	-0.609708	0.292012	0.923869	Rxrg	no peak	log2fc
ENSMUSG00000015846.15	87.8505	-0.023361	0.714767	-0.0326833	0.954956	0.975421	Rxra	no peak	ns
ENSMUSG00000015850.11	78.3002	0.44424	1.22408	0.362917	0.530524	0.956611	Adamtsl4	no peak	ns
ENSMUSG00000015852.13	39.7459	2.75057	1.2771	2.15375	0.000197503	0.0212443	Fcrls	no peak	pval & log2fc
ENSMUSG00000015854.7	335.83	2.54824	1.81991	1.4002	0.0155259	0.392178	Cd5l	no peak	log2fc
ENSMUSG00000015869.16	1710.03	-0.12015	0.284129	-0.422871	0.464889	0.950787	Prpsap1	no peak	ns
ENSMUSG00000015879.8	0.814599	-0.513992	2.512	-0.204615	0.723622	0.967817	Fam184b	no peak	ns
ENSMUSG00000015880.13	2372.79	0.0126767	0.350452	0.0361726	0.950153	0.9753	Ncapg	no peak	ns
ENSMUSG00000015882.18	1390.9	0.226913	0.438187	0.517847	0.370809	0.939061	Lcorl	no peak	ns
ENSMUSG00000015889.8	8861.09	0.224987	0.545064	0.412771	0.47562	0.951843	Lta4h	no peak	ns
ENSMUSG00000015890.2	6.14264	-0.875332	1.25213	-0.699074	0.226985	0.90415	Amdhd1	no peak	ns
ENSMUSG00000015932.8	3105.29	0.457946	0.642044	0.713263	0.217693	0.900466	Dstn	no peak	ns
ENSMUSG00000015937.15	62476.1	-0.234864	0.350103	-0.670842	0.246305	0.910999	Macroh2a1	no peak	ns
ENSMUSG00000015942.9	858.73	-0.421347	0.437363	-0.96338	0.0959236	0.799453	Gtf2ird2	no peak	ns
ENSMUSG00000015943.11	443.544	-0.173578	0.3318	-0.523142	0.365936	0.9383	Bola1	no peak	ns
ENSMUSG00000015944.9	417.368	-0.139623	0.54092	-0.25812	0.655531	0.964592	Castor2	no peak	ns
ENSMUSG00000015947.10	165.783	2.6519	0.735013	3.60796	4.50631e-10	6.68148e-07	Fcgr1	no peak	pval & log2fc
ENSMUSG00000015950.13	9648.64	-0.330361	0.290532	-1.13709	0.0493962	0.67243	Ncf1	no peak	ns
ENSMUSG00000015957.12	1.92527	1.7003	2.39168	0.710921	0.219208	0.901085	Wnt11	no peak	log2fc
ENSMUSG00000015961.8	5649.58	-0.0670189	0.216518	-0.30953	0.592691	0.960984	Adss	no peak	ns
ENSMUSG00000015962.5	0.535566	-0.983785	4.02761	-0.244261	0.672923	0.965476	1700016C15Rik	no peak	ns
ENSMUSG00000015966.17	18.3426	-0.589277	0.849491	-0.693682	0.230588	0.905506	Il17rb	no peak	ns
ENSMUSG00000015968.18	137.933	-0.803844	0.815281	-0.985973	0.0883828	0.786003	Cacna1d	no peak	ns
ENSMUSG00000015970.19	440.772	-0.440649	0.868348	-0.507456	0.380485	0.940519	Chdh	no peak	ns
ENSMUSG00000015971.5	931.458	-0.0487175	0.217829	-0.22365	0.699112	0.966726	Actr8	no peak	ns
ENSMUSG00000015980.14	227.658	0.135629	0.35439	0.382711	0.508347	0.954804	Lrrc27	no peak	ns
ENSMUSG00000015981.12	16.6921	-1.15401	0.65844	-1.75265	0.0024538	0.115273	Stk32c	no peak	log2fc
ENSMUSG00000015994.10	1378.64	-0.0958366	0.189082	-0.506852	0.381052	0.940602	Fnta	no peak	ns
ENSMUSG00000016018.4	2932.33	0.0333434	0.255388	0.13056	0.821483	0.971541	Mtrex	no peak	ns
ENSMUSG00000016024.9	1274.82	0.376957	0.635192	0.593453	0.305068	0.926889	Lbp	no peak	ns
ENSMUSG00000016028.10	1060.04	0.990269	0.557968	1.77478	0.00216052	0.106869	Celsr1	no peak	ns
ENSMUSG00000016087.13	3427.59	-0.130328	0.333122	-0.391231	0.498953	0.953992	Fli1	no peak	ns
ENSMUSG00000016150.15	22.2514	-0.167949	0.602463	-0.278771	0.629961	0.963208	Tenm1	no peak	ns
ENSMUSG00000016181.9	1175.55	-0.147879	0.384234	-0.384866	0.505962	0.9546	Utp25	no peak	ns
ENSMUSG00000016194.14	176.972	1.67161	1.03425	1.61625	0.00521806	0.187139	Hsd11b1	no peak	log2fc
ENSMUSG00000016200.14	1.17964	0.413824	1.97451	0.209583	0.717197	0.967538	Syt14	no peak	ns
ENSMUSG00000016206.6	401.657	0.170117	0.438591	0.387873	0.502644	0.954314	H2-M3	no peak	ns
ENSMUSG00000016239.11	585.731	-0.192001	0.457161	-0.419986	0.46794	0.951092	Lonrf3	no peak	ns
ENSMUSG00000016252.7	1625.64	-0.11267	0.32486	-0.346824	0.548911	0.958003	Atp5e	no peak	ns
ENSMUSG00000016253.12	1628.31	-0.170504	0.273877	-0.622556	0.281962	0.921369	Nelfcd	no peak	ns
ENSMUSG00000016255.5	12.0093	-0.736238	1.3075	-0.563086	0.330481	0.93213	Tubb1	no peak	ns
ENSMUSG00000016256.10	6380.7	0.152341	0.45427	0.335352	0.562207	0.958956	Ctsz	no peak	ns
ENSMUSG00000016257.15	1209.94	-0.101607	0.366817	-0.276996	0.632142	0.96333	Prelid3b	no peak	ns
ENSMUSG00000016262.14	0.343199	0.033665	4.08047	0.00825028	0.988624	0.976238	Sertad4	no peak	ns
ENSMUSG00000016283.13	2.45472	1.49282	1.66689	0.895571	0.121681	0.834895	H2-M2	no peak	log2fc
ENSMUSG00000016308.12	1955.43	-0.371821	0.322029	-1.15462	0.0459935	0.65652	Ube2a	no peak	ns
ENSMUSG00000016319.3	7725.28	0.0622652	0.420905	0.147932	0.798213	0.970736	Slc25a5	no peak	ns
ENSMUSG00000016344.14	741.021	-0.206237	0.373785	-0.551753	0.340307	0.93396	Ppdpf	no peak	ns
ENSMUSG00000016346.17	0.477384	-2.36974	3.99719	-0.592852	0.305559	0.926998	Kcnq2	no peak	log2fc
ENSMUSG00000016349.10	1.06817	-1.19435	3.52529	-0.338795	0.5582	0.958673	Eef1a2	no peak	log2fc
ENSMUSG00000016356.18	235.219	-0.0893445	0.754474	-0.11842	0.83784	0.972082	Col20a1	no peak	ns
ENSMUSG00000016382.15	108.859	0.216522	0.303541	0.713321	0.217656	0.900451	Pls3	no peak	ns
ENSMUSG00000016386.15	7.42263	1.93413	1.30877	1.47783	0.0106484	0.306769	Mpped2	no peak	log2fc
ENSMUSG00000016409.4	890.8	0.111905	0.279389	0.400534	0.488801	0.953081	Nkap	no peak	ns
ENSMUSG00000016427.7	473.325	0.0331107	0.306532	0.108017	0.851912	0.97253	Ndufa1	no peak	ns
ENSMUSG00000016477.18	2169.6	-0.126253	0.354127	-0.356519	0.537797	0.957173	E2f3	no peak	ns
ENSMUSG00000016481.15	1391.7	-0.0155447	0.29931	-0.0519351	0.928481	0.974738	Cr1l	no peak	ns
ENSMUSG00000016487.15	361.636	0.359109	0.444015	0.808776	0.162187	0.870803	Ppfibp1	no peak	ns
ENSMUSG00000016493.13	197.671	0.322513	0.435636	0.740327	0.200736	0.892957	Cd46	no peak	ns
ENSMUSG00000016494.9	9052.42	-0.570091	0.394505	-1.44508	0.0125096	0.342048	Cd34	no peak	ns
ENSMUSG00000016495.12	1572.11	0.159065	0.475034	0.33485	0.562792	0.958997	Plgrkt	no peak	ns
ENSMUSG00000016496.7	610.227	0.435915	0.639439	0.681715	0.238732	0.908434	Cd274	no peak	ns
ENSMUSG00000016498.10	32.3791	0.465154	0.697808	0.666592	0.24931	0.911977	Pdcd1lg2	no peak	ns
ENSMUSG00000016503.17	1901.59	-0.224814	0.382119	-0.588335	0.309258	0.927808	Gtf3a	no peak	ns
ENSMUSG00000016510.11	379.735	-0.000103104	0.241091	-0.000427658	0.99941	0.976489	Mtif3	no peak	ns
ENSMUSG00000016520.7	683.778	0.0723359	0.224757	0.321841	0.578063	0.960037	Lnx2	no peak	ns
ENSMUSG00000016524.12	0.497499	0.919858	4.03866	0.227763	0.693856	0.966482	Il19	no peak	ns
ENSMUSG00000016526.8	549.974	0.0270606	0.297604	0.0909283	0.87513	0.973239	Dyrk3	no peak	ns
ENSMUSG00000016528.10	10538.8	-0.248179	0.377316	-0.657749	0.255646	0.913971	Mapkapk2	no peak	ns
ENSMUSG00000016529.5	72.5288	0.0929801	0.385525	0.241178	0.676816	0.965667	Il10	no peak	ns
ENSMUSG00000016534.15	6563.38	0.282271	0.307868	0.916858	0.11307	0.824528	Lamp2	no peak	ns
ENSMUSG00000016541.10	3283.83	-0.261234	0.221038	-1.18185	0.0411007	0.63073	Atxn10	no peak	ns
ENSMUSG00000016552.13	1510.19	-0.0192556	0.332587	-0.0578965	0.920298	0.974519	Foxred2	no peak	ns
ENSMUSG00000016554.9	5310.14	-0.220637	0.315279	-0.699813	0.226494	0.903962	Eif3d	no peak	ns
ENSMUSG00000016559.14	9311.62	-0.0563848	0.233001	-0.241993	0.675785	0.965617	H3f3b	no peak	ns
ENSMUSG00000016619.10	3377.83	0.0275206	0.241359	0.114023	0.843781	0.972273	Nup50	no peak	ns
ENSMUSG00000016624.15	15.8188	-0.658107	1.04434	-0.630165	0.276122	0.919839	Phf21b	no peak	ns
ENSMUSG00000016626.10	0.477384	-2.36974	3.99719	-0.592852	0.305559	0.926998	Nlrp14	no peak	log2fc
ENSMUSG00000016637.7	474.881	-0.253414	0.331358	-0.764775	0.186265	0.885593	Ift27	no peak	ns
ENSMUSG00000016664.16	2652.83	-0.1144	0.278666	-0.410527	0.478023	0.952074	Pacsin2	no peak	ns
ENSMUSG00000016756.17	2058.11	-0.602413	0.757681	-0.795074	0.169419	0.875632	Cmah	no peak	ns
ENSMUSG00000016757.11	1592.12	-0.49963	0.48358	-1.03319	0.0741657	0.755031	Ttll12	no peak	ns
ENSMUSG00000016758.4	10.9022	-0.199877	1.24668	-0.160327	0.781716	0.970137	Bik	no peak	ns
ENSMUSG00000016763.15	0.999518	0.955225	2.41825	0.395007	0.494819	0.953625	Scube1	no peak	ns
ENSMUSG00000016831.12	2684.46	-0.0393856	0.185354	-0.212489	0.713447	0.967373	Tox4	no peak	ns
ENSMUSG00000016833.14	415.852	0.00291047	0.294777	0.00987347	0.986386	0.976186	Mrps18c	no peak	ns
ENSMUSG00000016918.15	4.09745	-1.05011	1.06196	-0.988839	0.0874612	0.784235	Sulf1	no peak	log2fc
ENSMUSG00000016921.14	8720.97	-0.134098	0.344731	-0.388995	0.50141	0.954207	Srsf6	no peak	ns
ENSMUSG00000016933.17	2189.27	-0.0681324	0.264656	-0.257438	0.656383	0.964636	Plcg1	no peak	ns
ENSMUSG00000016940.18	715.703	0.000520089	0.327735	0.00158692	0.997812	0.976452	Kctd2	no peak	ns
ENSMUSG00000016942.6	10.9648	-0.232174	3.55936	-0.0652291	0.910244	0.974245	Tmprss6	no peak	ns
ENSMUSG00000016946.6	964.057	-0.23299	0.307385	-0.757973	0.190211	0.8877	Kctd5	no peak	ns
ENSMUSG00000016982.6	1.64319	1.2809	2.64627	0.484039	0.402856	0.943636	Pom121l2	no peak	log2fc
ENSMUSG00000016984.7	777.081	0.0169782	0.205589	0.0825831	0.886509	0.973574	Etaa1	no peak	ns
ENSMUSG00000016995.17	0.473924	0.890484	4.04133	0.220344	0.703347	0.96692	Matn4	no peak	ns
ENSMUSG00000017002.14	2486.43	0.399116	0.372304	1.07202	0.0639262	0.726523	Slpi	no peak	ns
ENSMUSG00000017009.3	982.423	0.178268	0.92156	0.193442	0.738144	0.96843	Sdc4	no peak	ns
ENSMUSG00000017057.9	193.193	0.498399	0.701547	0.710429	0.219527	0.901215	Il13ra1	no peak	ns
ENSMUSG00000017119.19	3500.3	0.0723751	0.300957	0.240483	0.677694	0.96571	Nbr1	no peak	ns
ENSMUSG00000017132.17	2084.83	0.108536	0.331012	0.327891	0.570937	0.959558	Cyth1	no peak	ns
ENSMUSG00000017144.8	107.664	1.07234	0.699254	1.53354	0.00804159	0.250481	Rnd3	no peak	log2fc
ENSMUSG00000017146.12	2322.93	0.0252231	0.315329	0.0799896	0.89005	0.973676	Brca1	no peak	ns
ENSMUSG00000017167.6	273.167	0.646079	0.611015	1.05739	0.0676379	0.737592	Cntnap1	no peak	ns
ENSMUSG00000017176.17	612.163	-0.0786504	0.3522	-0.223312	0.699545	0.966746	Nt5c3b	no peak	ns
ENSMUSG00000017188.3	701.031	-0.00535944	0.39162	-0.0136853	0.981131	0.976061	Coa3	no peak	ns
ENSMUSG00000017195.15	10.6768	-0.439141	0.895394	-0.490445	0.396659	0.942805	Zpbp2	no peak	ns
ENSMUSG00000017204.4	1.09785	-2.36481	2.7975	-0.845329	0.144036	0.856852	Gsdma	no peak	log2fc
ENSMUSG00000017210.14	3068.84	-0.206133	0.311865	-0.660969	0.253326	0.913252	Med24	no peak	ns
ENSMUSG00000017221.14	3907.04	-0.175407	0.418713	-0.41892	0.469071	0.951204	Psmd3	no peak	ns
ENSMUSG00000017264.16	2766	-0.122302	0.246026	-0.497109	0.390274	0.941924	Exosc10	no peak	ns
ENSMUSG00000017286.15	1546.38	0.0823899	0.282862	0.291273	0.614692	0.962328	Glod4	no peak	ns
ENSMUSG00000017288.15	1101.62	-0.0843608	0.24187	-0.348785	0.546654	0.957837	Vps53	no peak	ns
ENSMUSG00000017291.13	4043.92	-0.00623262	0.299065	-0.0208404	0.971269	0.975824	Taok1	no peak	ns
ENSMUSG00000017299.13	1085.12	0.0422191	0.204719	0.206229	0.721532	0.967726	Dnttip1	no peak	ns
ENSMUSG00000017300.9	0.824697	-1.86537	2.92081	-0.638649	0.269708	0.918089	Tnnc2	no peak	log2fc
ENSMUSG00000017307.16	658.838	0.00403355	0.191341	0.0210804	0.970938	0.975816	Acot8	no peak	ns
ENSMUSG00000017309.11	20.3442	0.987919	1.18814	0.831484	0.150718	0.862325	Cd300lg	no peak	ns
ENSMUSG00000017314.12	18.6816	-1.60642	1.47471	-1.08931	0.0597569	0.71292	Mpp2	no peak	log2fc
ENSMUSG00000017376.15	1094.47	-0.187994	0.289852	-0.648587	0.262326	0.915978	Nlk	no peak	ns
ENSMUSG00000017386.10	450.769	-0.0703353	0.332768	-0.211364	0.714897	0.967437	Traf4	no peak	ns
ENSMUSG00000017390.15	740.9	0.0744139	1.71773	0.043321	0.940319	0.975048	Aldoc	no peak	ns
ENSMUSG00000017400.10	119.773	1.58682	1.13912	1.39303	0.0160629	0.400312	Stac2	no peak	log2fc
ENSMUSG00000017404.12	12963.2	-0.0843128	0.228875	-0.368379	0.524356	0.956123	Rpl19	no peak	ns
ENSMUSG00000017405.14	229.684	-0.0369533	0.367046	-0.100678	0.86187	0.972839	Nek8	no peak	ns
ENSMUSG00000017412.15	283.909	0.483751	0.244597	1.97775	0.000630792	0.0460068	Cacnb4	no peak	pval
ENSMUSG00000017417.14	294.026	1.0726	0.900199	1.19152	0.0394733	0.621272	Plxdc1	no peak	log2fc
ENSMUSG00000017418.14	738.978	-0.00389755	0.330571	-0.0117904	0.983743	0.976123	Arl5b	no peak	ns
ENSMUSG00000017421.18	8980.18	-0.0455813	0.23528	-0.193732	0.737766	0.968414	Zfp207	no peak	ns
ENSMUSG00000017428.16	2457.05	-0.0646357	0.237244	-0.272444	0.63775	0.963641	Psmd11	no peak	ns
ENSMUSG00000017446.14	1.86677	-0.829834	2.1841	-0.379944	0.511418	0.955063	C1qtnf1	no peak	ns
ENSMUSG00000017453.4	0.955022	-3.37066	2.66344	-1.26553	0.0287333	0.544229	Pipox	no peak	log2fc
ENSMUSG00000017466.9	470.201	1.32685	1.07819	1.23062	0.0334361	0.581506	Timp2	no peak	log2fc
ENSMUSG00000017485.11	7749.24	-0.108086	0.240678	-0.449089	0.437671	0.947886	Top2b	no peak	ns
ENSMUSG00000017491.9	120.395	-0.0252365	0.317759	-0.0794203	0.890828	0.973698	Rarb	no peak	ns
ENSMUSG00000017493.12	7690.37	-0.00469079	0.520445	-0.00901305	0.987572	0.976214	Igfbp4	no peak	ns
ENSMUSG00000017499.15	1435.67	-0.0532068	0.436129	-0.121998	0.833011	0.971924	Cdc6	no peak	ns
ENSMUSG00000017548.15	5794.57	-0.0669186	0.224711	-0.297798	0.606787	0.961856	Suz12	no peak	ns
ENSMUSG00000017550.14	2452.26	-0.0134646	0.237946	-0.0565866	0.922095	0.974568	Atad5	no peak	ns
ENSMUSG00000017561.16	4909.33	-0.0908983	0.291584	-0.31174	0.590053	0.960817	Crlf3	no peak	ns
ENSMUSG00000017607.9	88.996	0.106671	1.0016	0.106501	0.853968	0.972594	Tns4	no peak	ns
ENSMUSG00000017615.12	678.875	0.218453	0.393586	0.555033	0.337445	0.933437	Tnfaip1	no peak	ns
ENSMUSG00000017631.19	13614.6	-0.169944	0.239693	-0.709007	0.220451	0.901588	Abr	no peak	ns
ENSMUSG00000017639.13	339.455	0.485505	0.63533	0.764178	0.186609	0.88578	Rab11fip4	no peak	ns
ENSMUSG00000017652.16	31.427	1.29928	1.23131	1.0552	0.0682087	0.739216	Cd40	no peak	log2fc
ENSMUSG00000017664.16	3766.92	-0.0817129	0.267408	-0.305573	0.597429	0.961282	Slc35c2	no peak	ns
ENSMUSG00000017667.9	1.6015	-0.510107	2.07981	-0.245266	0.671656	0.965413	Zfp334	no peak	ns
ENSMUSG00000017670.16	3066.91	0.0500295	0.255647	0.195697	0.735204	0.968308	Elmo2	no peak	ns
ENSMUSG00000017677.11	5798.25	-0.256982	0.379562	-0.677048	0.241962	0.909546	Wsb1	no peak	ns
ENSMUSG00000017679.16	850.715	0.0641866	0.254483	0.252224	0.662908	0.964972	Ttpal	no peak	ns
ENSMUSG00000017686.17	1922.13	0.00775219	0.197284	0.0392946	0.945857	0.975191	Rhot1	no peak	ns
ENSMUSG00000017688.14	0.327094	0.033665	4.08047	0.00825028	0.988624	0.976238	Hnf4g	no peak	ns
ENSMUSG00000017692.8	25.9006	-1.70562	1.10554	-1.5428	0.00766879	0.242008	Rhbdl3	no peak	log2fc
ENSMUSG00000017697.3	287.451	-0.434794	0.420302	-1.03448	0.0738045	0.754127	Ada	no peak	ns
ENSMUSG00000017707.9	35857.7	-0.163653	0.292442	-0.55961	0.333476	0.932698	Serinc3	no peak	ns
ENSMUSG00000017713.9	164.744	0.538271	0.338951	1.58805	0.00605983	0.205815	Tha1	no peak	ns
ENSMUSG00000017715.11	3540.39	0.0245984	0.222186	0.110711	0.848264	0.972415	Pgs1	no peak	ns
ENSMUSG00000017716.15	1734.95	0.00515403	0.436589	0.0118052	0.983723	0.976123	Birc5	no peak	ns
ENSMUSG00000017721.15	3179.43	-0.2524	0.338356	-0.74596	0.197331	0.891311	Pigt	no peak	ns
ENSMUSG00000017724.14	728.97	0.0867705	0.400133	0.216854	0.707828	0.967122	Etv4	no peak	ns
ENSMUSG00000017734.15	4.52128	0.154511	1.42173	0.108678	0.851016	0.972502	Dbndd2	no peak	ns
ENSMUSG00000017737.2	187.41	-0.427328	2.36828	-0.180439	0.755162	0.969119	Mmp9	no peak	ns
ENSMUSG00000017740.17	115.58	-0.689062	0.815884	-0.844559	0.144401	0.857163	Slc12a5	no peak	ns
ENSMUSG00000017747.13	168.566	0.280175	0.388964	0.72031	0.213182	0.898573	Ghdc	no peak	ns
ENSMUSG00000017754.13	1326.76	1.7272	1.64272	1.05143	0.069199	0.741985	Pltp	no peak	log2fc
ENSMUSG00000017756.9	703.351	-0.38143	0.420248	-0.90763	0.116742	0.829104	Slc12a7	no peak	ns
ENSMUSG00000017760.16	7875.3	0.153688	0.351307	0.437476	0.449613	0.949199	Ctsa	no peak	ns
ENSMUSG00000017764.2	330.965	-0.108388	0.331848	-0.326621	0.572429	0.959659	Zswim1	no peak	ns
ENSMUSG00000017765.17	749.977	-0.10412	0.304651	-0.341768	0.554751	0.958427	Slc12a4	no peak	ns
ENSMUSG00000017767.3	2.9027	0.181268	1.55253	0.116757	0.840087	0.972154	Spata25	no peak	ns
ENSMUSG00000017774.19	3586.87	-0.225257	0.291952	-0.771553	0.182393	0.883447	Myo1c	no peak	ns
ENSMUSG00000017776.15	2927.77	-0.199475	0.255824	-0.779737	0.177798	0.880794	Crk	no peak	ns
ENSMUSG00000017778.14	2000.82	0.136079	0.327059	0.416068	0.472103	0.951502	Cox7c	no peak	ns
ENSMUSG00000017781.17	8837.57	0.0698657	0.206246	0.338749	0.558253	0.958677	Pitpna	no peak	ns
ENSMUSG00000017801.15	896.682	0.243696	0.312889	0.778857	0.178287	0.881082	Mlx	no peak	ns
ENSMUSG00000017802.14	2191.12	-0.382106	0.388323	-0.983992	0.0890243	0.787217	Retreg3	no peak	ns
ENSMUSG00000017817.11	0.654188	-0.00917579	3.99151	-0.00229883	0.99683	0.976429	Jph2	no peak	ns
ENSMUSG00000017830.15	464.771	0.0461313	0.4019	0.114783	0.842754	0.97224	Dhx58	no peak	ns
ENSMUSG00000017831.8	1184.27	0.0510714	0.277201	0.18424	0.750175	0.96892	Rab5a	no peak	ns
ENSMUSG00000017832.2	0.704116	1.56566	3.91113	0.400308	0.489047	0.953104	Hspb9	no peak	log2fc
ENSMUSG00000017837.12	1566.19	0.0484641	0.206705	0.234461	0.685329	0.966079	Nkiras2	no peak	ns
ENSMUSG00000017843.14	5558.67	-0.135124	0.219296	-0.616172	0.286926	0.922624	Ppp2r5c	no peak	ns
ENSMUSG00000017858.12	1444.29	-0.00387515	0.253262	-0.015301	0.978903	0.976008	Ift52	no peak	ns
ENSMUSG00000017861.11	2554.09	0.0248999	0.45482	0.0547467	0.924621	0.974635	Mybl2	no peak	ns
ENSMUSG00000017868.16	2.78625	-0.872552	1.98951	-0.438577	0.448472	0.949077	Sgk2	no peak	ns
ENSMUSG00000017897.18	200.145	-0.08416	0.481162	-0.17491	0.762435	0.969405	Eya2	no peak	ns
ENSMUSG00000017929.13	1895.89	0.0361528	0.357292	0.101186	0.86118	0.972818	B4galt5	no peak	ns
ENSMUSG00000017943.15	3.21883	-0.5217	1.28511	-0.405957	0.482936	0.952538	Gdap1l1	no peak	ns
ENSMUSG00000017950.16	127.207	3.67674	0.998177	3.68346	1.94172e-10	3.87917e-07	Hnf4a	no peak	pval & log2fc
ENSMUSG00000017969.13	3.83288	1.89711	1.15609	1.64098	0.00456833	0.171949	Ptgis	no peak	log2fc
ENSMUSG00000017978.18	5.69858	-0.519321	0.967048	-0.537017	0.35336	0.936244	Cadps2	no peak	ns
ENSMUSG00000017999.16	2250.62	0.00166386	0.372828	0.00446281	0.993846	0.97636	Ddx27	no peak	ns
ENSMUSG00000018001.18	226.789	0.62885	0.542903	1.15831	0.045303	0.653101	Cyth3	no peak	ns
ENSMUSG00000018008.8	5662.9	0.204814	0.436992	0.468691	0.417936	0.945559	Cyth4	no peak	ns
ENSMUSG00000018012.11	45.4435	0.0671975	0.40122	0.167483	0.772237	0.969781	Rac3	no peak	ns
ENSMUSG00000018040.9	1424.64	-0.252946	0.409689	-0.61741	0.285959	0.922383	Rrp7a	no peak	ns
ENSMUSG00000018042.18	1597.22	0.22868	0.220262	1.03822	0.0727678	0.751494	Cyb5r3	no peak	ns
ENSMUSG00000018068.13	1550.08	0.137382	0.325621	0.421907	0.465907	0.950889	Ints2	no peak	ns
ENSMUSG00000018076.12	11168.1	-0.600143	0.412032	-1.45654	0.0118276	0.329546	Med13l	no peak	ns
ENSMUSG00000018102.5	276.005	0.387145	0.582388	0.664753	0.250618	0.912397	H2bc4	no peak	ns
ENSMUSG00000018126.15	55.5352	-1.98751	1.05764	-1.87919	0.0011635	0.0704905	Baiap2l2	no peak	pval & log2fc
ENSMUSG00000018143.10	1478.16	-0.506879	0.475967	-1.06495	0.0656987	0.731923	Mafk	no peak	ns
ENSMUSG00000018160.15	5838.39	-0.0428884	0.193673	-0.221447	0.701933	0.966855	Med1	no peak	ns
ENSMUSG00000018166.8	235.049	0.924959	0.358271	2.58173	8.12605e-06	0.00194474	Erbb3	no peak	pval
ENSMUSG00000018167.10	1165.93	3.97904e-05	0.312593	0.000127291	0.999824	0.976498	Stard3	no peak	ns
ENSMUSG00000018168.8	19.2036	1.97849	0.836115	2.36629	4.32292e-05	0.0074024	Ikzf3	peak	pval & log2fc
ENSMUSG00000018169.12	1537.01	-0.304262	0.372721	-0.816326	0.158303	0.868051	Mfng	no peak	ns
ENSMUSG00000018171.9	2067.13	-0.266417	0.240317	-1.10861	0.0553732	0.697077	Vmp1	no peak	ns
ENSMUSG00000018189.12	1836.6	-0.0242785	0.290823	-0.0834818	0.885282	0.973538	Uchl5	no peak	ns
ENSMUSG00000018196.18	494.425	-0.0145523	0.212171	-0.0685878	0.905643	0.974118	Glrx2	no peak	ns
ENSMUSG00000018199.9	392.431	0.00207924	0.393656	0.00528187	0.992717	0.976334	Ro60	no peak	ns
ENSMUSG00000018209.15	7542.92	-0.0345141	0.233069	-0.148085	0.798008	0.970729	Stk4	no peak	ns
ENSMUSG00000018217.12	238.915	1.81239	1.63701	1.10713	0.0556995	0.698317	Pmp22	no peak	log2fc
ENSMUSG00000018238.6	9.84226	-0.716726	0.79986	-0.896065	0.121476	0.834662	Gdf9	no peak	ns
ENSMUSG00000018239.9	276.008	0.201123	0.298326	0.674171	0.243968	0.910223	Zcchc10	no peak	ns
ENSMUSG00000018286.6	2082.23	-0.118237	0.355773	-0.332339	0.565725	0.959201	Psmb6	no peak	ns
ENSMUSG00000018287.12	1076.46	0.0199934	0.311718	0.0641391	0.911737	0.974286	Spag7	no peak	ns
ENSMUSG00000018293.4	13737.7	-0.065826	0.334527	-0.196773	0.733804	0.968249	Pfn1	no peak	ns
ENSMUSG00000018322.10	2175.75	-0.0872181	0.255494	-0.34137	0.555213	0.95846	Tomm34	no peak	ns
ENSMUSG00000018326.9	5522.71	-0.122004	0.265015	-0.460368	0.426251	0.946564	Ywhab	no peak	ns
ENSMUSG00000018334.18	957.181	-0.0744484	0.343497	-0.216737	0.707979	0.967129	Ksr1	no peak	ns
ENSMUSG00000018339.11	589.557	1.49811	0.768336	1.94981	0.000752448	0.0519457	Gpx3	no peak	pval & log2fc
ENSMUSG00000018340.13	4086.5	0.322292	0.319619	1.00836	0.0813885	0.77181	Anxa6	no peak	ns
ENSMUSG00000018341.12	390.567	0.10351	0.663562	0.155991	0.787477	0.970349	Il12rb2	no peak	ns
ENSMUSG00000018347.16	533.144	-0.167398	0.242344	-0.690745	0.232569	0.906235	Zkscan6	no peak	ns
ENSMUSG00000018362.14	1996.93	0.0249218	0.499653	0.0498782	0.931307	0.974813	Kpna2	no peak	ns
ENSMUSG00000018363.16	1576.74	-0.0417527	0.252594	-0.165296	0.775131	0.969891	Smurf2	no peak	ns
ENSMUSG00000018372.13	891.919	-0.0657515	0.306208	-0.214729	0.710562	0.967245	Cep95	no peak	ns
ENSMUSG00000018377.10	2571.86	-0.0953688	0.434363	-0.21956	0.704353	0.966965	Vezf1	no peak	ns
ENSMUSG00000018378.13	452.35	0.0816345	0.606965	0.134496	0.816196	0.971362	Cuedc1	no peak	ns
ENSMUSG00000018379.17	13604.8	0.0514156	0.22237	0.231216	0.689455	0.966276	Srsf1	no peak	ns
ENSMUSG00000018381.15	920.418	5.26217e-05	0.391308	0.000134477	0.999815	0.976498	Abi3	no peak	ns
ENSMUSG00000018387.12	4.75077	-0.683322	1.22529	-0.557684	0.335142	0.93301	Shroom1	no peak	ns
ENSMUSG00000018395.19	386.652	0.512986	0.452622	1.13337	0.0501455	0.675738	Kif3a	no peak	ns
ENSMUSG00000018398.18	460.029	0.819773	0.638568	1.28377	0.0265105	0.524197	2020-09-08	no peak	ns
ENSMUSG00000018401.17	1598.97	0.189432	0.2656	0.713225	0.217718	0.900476	Mtmr4	no peak	ns
ENSMUSG00000018405.7	495.956	-0.183576	0.219446	-0.836541	0.148251	0.860353	Mrm1	no peak	ns
ENSMUSG00000018411.17	15.4639	-0.805278	0.772944	-1.04183	0.0717771	0.748925	Mapt	no peak	ns
ENSMUSG00000018412.16	3567.55	-0.010142	0.308363	-0.0328898	0.954672	0.975414	Kansl1	no peak	ns
ENSMUSG00000018415.14	1962.55	0.246016	0.251612	0.97776	0.0910668	0.790992	Gid4	no peak	ns
ENSMUSG00000018417.14	18.4987	0.0158109	1.31309	0.0120409	0.983398	0.976115	Myo1b	no peak	ns
ENSMUSG00000018425.18	1146.7	0.159726	0.246939	0.646824	0.263626	0.916357	Dhx40	no peak	ns
ENSMUSG00000018427.8	495.682	0.701928	0.654546	1.07239	0.0638335	0.726235	Ypel2	no peak	ns
ENSMUSG00000018428.15	1305.09	-0.558475	0.470034	-1.18816	0.0400321	0.624573	Akap1	no peak	ns
ENSMUSG00000018433.14	1325.4	-0.0172752	0.319506	-0.0540683	0.925552	0.97466	Nol11	no peak	ns
ENSMUSG00000018442.13	1478.98	0.0164995	0.222989	0.0739923	0.898247	0.97391	Derl2	no peak	ns
ENSMUSG00000018446.8	4288.86	-0.123787	0.443949	-0.278832	0.629886	0.963204	C1qbp	no peak	ns
ENSMUSG00000018449.12	582.528	-0.141078	0.250019	-0.56427	0.329466	0.931935	Rpain	no peak	ns
ENSMUSG00000018459.15	3.72567	-0.564435	1.28804	-0.438213	0.44885	0.949117	Slc13a3	no peak	ns
ENSMUSG00000018470.8	15.7791	0.308654	0.905912	0.340711	0.555977	0.958515	Kcnab3	no peak	ns
ENSMUSG00000018474.18	4720.76	0.0405027	0.396067	0.102262	0.859718	0.972773	Chd3	no peak	ns
ENSMUSG00000018476.7	3113.02	-0.404353	0.413006	-0.979049	0.0906413	0.790217	Kdm6b	no peak	ns
ENSMUSG00000018479.12	0.325364	1.85226	4.04133	0.458331	0.428301	0.946806	1700125H20Rik	no peak	log2fc
ENSMUSG00000018481.9	2579.44	-0.0423073	0.27278	-0.155097	0.788666	0.970392	Appbp2	no peak	ns
ENSMUSG00000018486.2	3.96551	0.680834	1.97144	0.345348	0.550612	0.958128	Wnt9b	no peak	ns
ENSMUSG00000018500.2	32.3414	-0.121004	0.626696	-0.193082	0.738613	0.968449	Adora2b	no peak	ns
ENSMUSG00000018501.17	15283.8	-0.145313	0.29021	-0.500717	0.386843	0.941439	Ncor1	no peak	ns
ENSMUSG00000018507.16	2438.71	-0.174717	0.283749	-0.615744	0.287261	0.922707	Trpv2	no peak	ns
ENSMUSG00000018509.8	1750.48	-0.0398763	0.276011	-0.144473	0.802832	0.9709	Cenpv	no peak	ns
ENSMUSG00000018537.16	773.435	-0.0663788	0.400638	-0.165683	0.774619	0.969872	Pcgf2	no peak	ns
ENSMUSG00000018541.10	707.591	-0.0028757	0.197396	-0.0145682	0.979914	0.976032	Cwc25	no peak	ns
ENSMUSG00000018543.8	9.7227	-0.251095	1.02041	-0.246072	0.67064	0.965362	1700001P01Rik	no peak	ns
ENSMUSG00000018547.8	4774.61	-0.257519	0.245341	-1.04964	0.0696749	0.743295	Pip4k2b	no peak	ns
ENSMUSG00000018548.15	2573.81	0.077433	0.283861	0.272785	0.637329	0.963618	Trim37	no peak	ns
ENSMUSG00000018554.13	46.9413	0.22497	1.1082	0.203005	0.725708	0.967906	Ybx2	no peak	ns
ENSMUSG00000018559.16	2883.42	-0.185105	0.253021	-0.73158	0.206108	0.895456	Ctdnep1	no peak	ns
ENSMUSG00000018565.17	869.743	-0.00427149	0.330507	-0.012924	0.98218	0.976086	Elp5	no peak	ns
ENSMUSG00000018566.14	0.329077	-1.82721	4.03776	-0.452529	0.43417	0.947487	Slc2a4	no peak	log2fc
ENSMUSG00000018567.14	3612.62	0.0862061	0.242283	0.355808	0.538608	0.957234	Gabarap	no peak	ns
ENSMUSG00000018570.17	124.068	-0.195561	0.369371	-0.529444	0.36019	0.937377	2810408A11Rik	no peak	ns
ENSMUSG00000018572.10	1458.75	-0.164489	0.313951	-0.523931	0.365213	0.938185	Phf23	no peak	ns
ENSMUSG00000018574.14	1283.83	-0.0663814	0.30304	-0.219051	0.705006	0.966995	Acadvl	no peak	ns
ENSMUSG00000018581.15	3.98914	0.515127	1.03253	0.498898	0.38857	0.941684	Dnah11	no peak	ns
ENSMUSG00000018583.5	9178.71	-0.0122578	0.345487	-0.0354798	0.951106	0.975324	G3bp1	no peak	ns
ENSMUSG00000018585.9	819.802	0.01551	0.363408	0.0426792	0.941202	0.975071	Atox1	no peak	ns
ENSMUSG00000018589.8	1.11958	-1.26306	2.30072	-0.548985	0.342735	0.934397	Glra2	no peak	log2fc
ENSMUSG00000018593.13	30.5525	-0.819814	0.480292	-1.70691	0.00317839	0.136314	Sparc	no peak	ns
ENSMUSG00000018595.6	0.832718	3.20268	3.96009	0.808739	0.162206	0.870816	Glra4	no peak	log2fc
ENSMUSG00000018599.5	223.425	-0.189644	0.353716	-0.536147	0.354141	0.936376	Mief2	no peak	ns
ENSMUSG00000018604.18	0.341077	1.9113	4.03602	0.47356	0.413117	0.944959	Tbx3	no peak	log2fc
ENSMUSG00000018648.15	1.01523	0.990382	2.08475	0.47506	0.411638	0.944772	Dusp14	no peak	ns
ENSMUSG00000018651.14	663.668	-0.181535	0.408559	-0.444328	0.442545	0.94843	Tada2a	no peak	ns
ENSMUSG00000018654.17	15686	-0.516194	0.352824	-1.46303	0.0114562	0.322536	Ikzf1	no peak	ns
ENSMUSG00000018659.12	938.131	0.0748211	0.26353	0.283919	0.623654	0.96285	Pnpo	no peak	ns
ENSMUSG00000018661.17	1276.84	-0.0709616	0.266016	-0.266757	0.644785	0.964023	Cog1	no peak	ns
ENSMUSG00000018666.13	3008.85	-0.165772	0.248736	-0.666456	0.249406	0.912008	Cbx1	no peak	ns
ENSMUSG00000018669.14	1675.86	0.0472597	0.285838	0.165337	0.775076	0.969889	Cdk5rap3	no peak	ns
ENSMUSG00000018672.15	77.0501	0.0868573	0.833513	0.104206	0.85708	0.972691	Copz2	no peak	ns
ENSMUSG00000018677.9	3082.03	-0.00422015	0.362462	-0.011643	0.983946	0.976128	Slc25a39	no peak	ns
ENSMUSG00000018678.13	1240.6	-0.305952	0.253447	-1.20716	0.0369553	0.605643	Sp2	no peak	ns
ENSMUSG00000018697.14	1664.04	-0.0699279	0.380599	-0.183731	0.750841	0.968947	Aatf	no peak	ns
ENSMUSG00000018707.13	18480.5	-0.150657	0.333364	-0.451931	0.434778	0.947557	Dync1h1	no peak	ns
ENSMUSG00000018727.19	1.16952	-0.429143	2.30218	-0.186407	0.747336	0.968806	Cpsf4l	no peak	ns
ENSMUSG00000018733.10	300.208	-0.272053	0.272582	-0.998061	0.0845485	0.778449	Pex12	no peak	ns
ENSMUSG00000018736.14	1229.49	-0.0654216	0.311425	-0.210072	0.716565	0.96751	Ndel1	no peak	ns
ENSMUSG00000018740.14	160.034	0.535392	0.405322	1.32091	0.0224401	0.48255	Slc25a35	no peak	ns
ENSMUSG00000018750.14	357.965	0.44399	0.836262	0.530923	0.35885	0.937158	Zbtb4	no peak	ns
ENSMUSG00000018752.19	17.2466	1.02936	0.946661	1.08735	0.060217	0.714487	Tnfsfm13	no peak	log2fc
ENSMUSG00000018761.14	890.524	-0.123459	0.452332	-0.272938	0.63714	0.963607	Mpdu1	no peak	ns
ENSMUSG00000018765.5	2472.04	-0.13562	0.194359	-0.697781	0.227845	0.904477	Fxr2	no peak	ns
ENSMUSG00000018770.9	3529.41	-0.0717426	0.480513	-0.149304	0.796382	0.970671	Atp5g3	no peak	ns
ENSMUSG00000018774.13	2902.39	1.18688	0.700945	1.69326	0.00342967	0.142987	Cd68	no peak	log2fc
ENSMUSG00000018776.10	0.459803	-0.739441	4.0495	-0.182601	0.752324	0.969006	Slc35g3	no peak	ns
ENSMUSG00000018796.13	1551.53	0.274606	0.275548	0.996582	0.0850104	0.779387	Acsl1	no peak	ns
ENSMUSG00000018800.14	50.2482	-0.365982	0.826618	-0.442746	0.444171	0.948609	Abca5	no peak	ns
ENSMUSG00000018809.2	397.312	-0.100766	0.330363	-0.305015	0.598098	0.961323	Smyd4	no peak	ns
ENSMUSG00000018819.10	7658.96	0.166419	0.533452	0.311967	0.589782	0.9608	Lsp1	no peak	ns
ENSMUSG00000018820.13	1952.15	0.126225	0.254856	0.49528	0.39202	0.942168	Zfyve27	no peak	ns
ENSMUSG00000018821.3	207.06	0.0547987	0.364527	0.150328	0.795017	0.970622	Avpi1	no peak	ns
ENSMUSG00000018822.7	4.63764	0.433979	2.84212	0.152695	0.791862	0.970508	Sfrp5	no peak	ns
ENSMUSG00000018830.10	1.50115	0.983933	1.88872	0.520952	0.367946	0.938616	Myh11	no peak	ns
ENSMUSG00000018841.17	894.995	-0.0481311	0.275177	-0.174909	0.762436	0.969405	Rad51d	no peak	ns
ENSMUSG00000018844.6	0.328824	-1.82779	4.03771	-0.452679	0.434018	0.94747	Fndc8	no peak	log2fc
ENSMUSG00000018845.14	10.2855	-0.337374	0.876875	-0.384746	0.506095	0.954612	Unc45b	no peak	ns
ENSMUSG00000018846.8	2922.09	0.26364	0.297206	0.887064	0.125263	0.838855	Pank3	no peak	ns
ENSMUSG00000018848.4	2591.08	-0.0364045	0.412014	-0.0883576	0.878633	0.973343	Rars	no peak	ns
ENSMUSG00000018849.6	9.84492	-0.638246	0.801737	-0.796079	0.16888	0.875284	Wwc1	no peak	ns
ENSMUSG00000018858.15	586.524	-0.140296	0.272305	-0.515217	0.373243	0.939435	Mrpl58	no peak	ns
ENSMUSG00000018861.8	800.281	-0.228028	0.276719	-0.824042	0.154407	0.86517	Fdxr	no peak	ns
ENSMUSG00000018865.9	1.16339	-1.27835	2.03068	-0.629518	0.276616	0.919971	Sult4a1	no peak	log2fc
ENSMUSG00000018882.12	1003.31	-0.0420595	0.23164	-0.181573	0.753672	0.96906	Mrpl45	no peak	ns
ENSMUSG00000018893.15	0.35505	0.033665	4.08047	0.00825028	0.988624	0.976238	Mb	no peak	ns
ENSMUSG00000018899.16	1660.06	-0.13042	0.324648	-0.401726	0.487509	0.952963	Irf1	no peak	ns
ENSMUSG00000018900.7	712.605	0.0216841	0.263926	0.0821599	0.887087	0.97359	Slc22a5	no peak	ns
ENSMUSG00000018906.14	53.7412	-1.0353	1.20711	-0.857661	0.138277	0.851774	P4ha2	no peak	log2fc
ENSMUSG00000018907.10	5.31678	1.32552	1.57867	0.839643	0.146752	0.859129	Alox12e	no peak	log2fc
ENSMUSG00000018909.15	4213.87	0.193502	0.448846	0.43111	0.456236	0.9499	Arrb1	no peak	ns
ENSMUSG00000018916.5	0.608363	-1.31855	4.00289	-0.3294	0.569166	0.959437	Csf2	no peak	log2fc
ENSMUSG00000018919.10	2.09953	1.85977	2.3775	0.782235	0.176412	0.87997	Tm4sf5	no peak	log2fc
ENSMUSG00000018920.11	110.274	2.1017	0.971199	2.16402	0.000184067	0.0202951	Cxcl16	no peak	pval & log2fc
ENSMUSG00000018921.11	2065.51	-0.226399	0.458369	-0.493922	0.393319	0.942348	Pelp1	no peak	ns
ENSMUSG00000018923.13	339.724	0.0514444	0.40928	0.125695	0.828029	0.97176	Med11	no peak	ns
ENSMUSG00000018924.6	7.02885	1.18427	0.919849	1.28746	0.026079	0.520102	Alox15	no peak	log2fc
ENSMUSG00000018925.3	1.65397	2.01909	1.839	1.09793	0.0577655	0.705933	Heatr9	no peak	log2fc
ENSMUSG00000018927.3	345.967	0.760974	0.631313	1.20538	0.0372343	0.607438	Ccl6	no peak	ns
ENSMUSG00000018930.3	139.269	-0.819932	0.901466	-0.909554	0.115969	0.82816	Ccl4	no peak	ns
ENSMUSG00000018931.3	494.326	-0.0233471	0.384893	-0.0606588	0.916509	0.974417	Natd1	no peak	ns
ENSMUSG00000018932.9	1792.02	-0.289421	0.334586	-0.865014	0.134929	0.848652	Map2k3	no peak	ns
ENSMUSG00000018965.11	3069.47	0.173928	0.308518	0.563753	0.329909	0.93202	Ywhah	no peak	ns
ENSMUSG00000018974.7	5853.35	-0.17212	0.245383	-0.701435	0.225419	0.903548	Sart3	no peak	ns
ENSMUSG00000018983.9	1561.48	-0.387525	0.45169	-0.857945	0.138146	0.851655	E2f2	no peak	ns
ENSMUSG00000018986.10	661.772	-0.0520944	0.291725	-0.178574	0.757613	0.969216	Slfn3	no peak	ns
ENSMUSG00000018995.12	411.923	-0.0471207	0.241911	-0.194785	0.736392	0.968357	Nars2	no peak	ns
ENSMUSG00000018999.14	1356.09	0.0155026	0.386456	0.0401148	0.944729	0.975162	Slc35b4	no peak	ns
ENSMUSG00000019027.8	17.181	0.0538915	1.11382	0.0483845	0.933359	0.974867	Dnah1	no peak	ns
ENSMUSG00000019039.14	1829.95	-0.0976937	0.228972	-0.426663	0.460896	0.950381	Dalrd3	no peak	ns
ENSMUSG00000019054.13	2024.2	-0.0427086	0.239617	-0.178237	0.758056	0.969234	Fis1	no peak	ns
ENSMUSG00000019055.15	1195.03	0.603289	0.439824	1.37166	0.0177616	0.424668	Plod1	no peak	ns
ENSMUSG00000019066.13	1263.13	0.412155	0.465809	0.884817	0.126222	0.839884	Rab3d	no peak	ns
ENSMUSG00000019080.8	190.914	0.125365	0.332392	0.377161	0.514516	0.955321	Mfsd3	no peak	ns
ENSMUSG00000019082.18	726.691	-0.0110308	0.360989	-0.030557	0.957884	0.975495	Slc25a22	no peak	ns
ENSMUSG00000019087.13	4504.42	0.00577824	0.325677	0.0177423	0.975538	0.975927	Atp6ap1	no peak	ns
ENSMUSG00000019088.13	769.362	0.499371	0.489108	1.02098	0.0776484	0.763419	Dnase1l1	no peak	ns
ENSMUSG00000019102.10	16.2463	-1.5414	1.1085	-1.39052	0.0162547	0.403165	Aldh3a1	no peak	log2fc
ENSMUSG00000019122.8	3385.14	-0.173034	0.693902	-0.249363	0.666499	0.965154	Ccl9	no peak	ns
ENSMUSG00000019124.10	1.69436	-2.06897	2.59772	-0.796457	0.168678	0.875154	Scrn1	no peak	log2fc
ENSMUSG00000019132.11	15604.3	0.0941748	0.344709	0.273201	0.636816	0.963589	BC005537	no peak	ns
ENSMUSG00000019139.10	2615.9	-0.184974	0.434894	-0.42533	0.462297	0.950524	Isyna1	no peak	ns
ENSMUSG00000019143.15	1045.45	-0.291223	0.348584	-0.835446	0.148783	0.860783	Hars2	no peak	ns
ENSMUSG00000019146.2	0.505489	0.948211	3.38841	0.279839	0.62865	0.963134	Cacng2	no peak	ns
ENSMUSG00000019158.9	696.981	-0.0253613	0.303954	-0.0834378	0.885342	0.97354	Tmem160	no peak	ns
ENSMUSG00000019173.11	4501.38	0.0679708	0.251544	0.270215	0.640504	0.963791	Rab5c	no peak	ns
ENSMUSG00000019178.17	20.2928	-0.0510723	0.653693	-0.0781288	0.892592	0.973749	Styxl1	no peak	ns
ENSMUSG00000019179.10	5854.29	-0.102372	0.454271	-0.225354	0.696933	0.966625	Mdh2	no peak	ns
ENSMUSG00000019188.16	6665.92	-0.204896	0.301638	-0.679278	0.240415	0.909017	H13	no peak	ns
ENSMUSG00000019189.13	2630.5	-0.139095	0.240148	-0.579204	0.316827	0.929411	Rnf145	no peak	ns
ENSMUSG00000019194.15	45.8939	1.40666	0.768026	1.83153	0.00154917	0.0862612	Scn1b	no peak	pval & log2fc
ENSMUSG00000019210.10	2185.4	0.179403	0.237442	0.755567	0.191622	0.888434	Atp6v1e1	no peak	ns
ENSMUSG00000019214.14	829.539	-0.085321	0.455453	-0.187332	0.746125	0.968757	Chtf18	no peak	ns
ENSMUSG00000019230.14	0.329226	1.86701	4.03998	0.462133	0.42448	0.946353	Lhx9	no peak	log2fc
ENSMUSG00000019235.9	14.4531	0.375698	0.992437	0.378561	0.512956	0.955192	Rps6kl1	no peak	ns
ENSMUSG00000019254.16	3191.89	0.0090815	0.230255	0.0394411	0.945655	0.975186	Ppp1r12c	no peak	ns
ENSMUSG00000019256.17	323.324	0.50037	0.665524	0.751843	0.19382	0.88956	Ahr	no peak	ns
ENSMUSG00000019261.3	2420.23	-0.127526	0.335284	-0.380353	0.510963	0.955025	Map1s	no peak	ns
ENSMUSG00000019295.8	737.024	0.0124672	0.220743	0.0564785	0.922244	0.974572	Tmem129	no peak	ns
ENSMUSG00000019297.9	2293.87	-0.0988011	0.404947	-0.243985	0.673271	0.965493	Nop9	no peak	ns
ENSMUSG00000019301.5	160.705	-0.0974028	0.545186	-0.17866	0.7575	0.969212	Hsd17b1	no peak	ns
ENSMUSG00000019302.16	3257.81	0.288264	0.616896	0.467281	0.419338	0.945731	Atp6v0a1	no peak	ns
ENSMUSG00000019303.14	316.321	0.0422332	0.353871	0.119346	0.836589	0.972041	Psmc3ip	no peak	ns
ENSMUSG00000019312.10	0.666292	0.0367596	2.66466	0.0137952	0.980979	0.976058	Grb7	no peak	ns
ENSMUSG00000019320.14	59.6905	0.135212	0.395708	0.341696	0.554835	0.958433	Noxo1	no peak	ns
ENSMUSG00000019326.14	18.3933	-0.0705771	0.72523	-0.0973169	0.866437	0.972978	Aoc3	no peak	ns
ENSMUSG00000019338.13	1730.37	-0.0770542	0.214741	-0.358823	0.535172	0.956972	Zfp687	no peak	ns
ENSMUSG00000019359.14	1.68125	-0.603123	1.78662	-0.337578	0.559615	0.958773	Gdpd2	no peak	ns
ENSMUSG00000019362.8	1142.64	-0.101307	0.333808	-0.303487	0.599933	0.961437	D8Ertd738e	no peak	ns
ENSMUSG00000019370.10	5823.16	0.0688371	0.371108	0.185491	0.748535	0.968854	Calm3	no peak	ns
ENSMUSG00000019373.11	2654.91	-0.128615	0.270741	-0.47505	0.411648	0.944773	Cops3	no peak	ns
ENSMUSG00000019428.16	5441.01	-0.262516	0.310903	-0.844365	0.144494	0.857241	Fkbp8	no peak	ns
ENSMUSG00000019432.15	12724.3	-0.147592	0.218637	-0.675055	0.24335	0.910016	Ddx39b	no peak	ns
ENSMUSG00000019433.9	1161.8	-0.0361268	0.287481	-0.125667	0.828067	0.971761	Gipc1	no peak	ns
ENSMUSG00000019437.17	4982	-0.01724	0.228076	-0.075589	0.896064	0.973848	Tlcd1	no peak	ns
ENSMUSG00000019461.12	1287.01	-0.569105	0.306349	-1.8577	0.00132484	0.0773881	Plscr3	peak	pval
ENSMUSG00000019464.6	72.2078	-0.192283	0.420345	-0.457441	0.429198	0.946911	Ptger1	no peak	ns
ENSMUSG00000019467.15	28.0378	0.695449	0.688689	1.00982	0.0809503	0.770857	Arhgef25	no peak	ns
ENSMUSG00000019470.12	2460.31	-0.0889431	0.246022	-0.361525	0.532103	0.956734	Xab2	no peak	ns
ENSMUSG00000019471.10	7054.88	-0.147733	0.325776	-0.453478	0.433206	0.947377	Cdc37	no peak	ns
ENSMUSG00000019487.11	702.091	0.00930966	0.251085	0.0370777	0.948907	0.975269	Trip10	no peak	ns
ENSMUSG00000019494.14	1466.26	0.0128902	0.377038	0.034188	0.952885	0.975369	Cops6	no peak	ns
ENSMUSG00000019505.7	15127.7	-0.147485	0.26445	-0.557705	0.335124	0.933007	Ubb	no peak	ns
ENSMUSG00000019518.11	1942.98	-0.0778039	0.28372	-0.274228	0.63555	0.96352	Ap4m1	no peak	ns
ENSMUSG00000019528.18	2077.44	0.341133	0.344471	0.990309	0.0869915	0.783322	Gyg	no peak	ns
ENSMUSG00000019539.11	44.8842	0.631535	0.952217	0.663226	0.251708	0.912743	Rcn3	no peak	ns
ENSMUSG00000019558.14	228.288	0.695118	0.946616	0.734319	0.204414	0.894681	Slc6a8	no peak	ns
ENSMUSG00000019564.12	3777.87	-0.0166877	0.270734	-0.0616388	0.915165	0.97438	Arid3a	no peak	ns
ENSMUSG00000019578.11	1248.58	-0.161724	0.270228	-0.598472	0.300996	0.925973	Ubxn6	no peak	ns
ENSMUSG00000019579.13	1408.7	0.0251334	0.385494	0.065198	0.910286	0.974246	Mydgf	no peak	ns
ENSMUSG00000019590.16	36.4714	1.07824	0.775406	1.39055	0.0162524	0.403132	Cyb561	no peak	log2fc
ENSMUSG00000019647.16	4.66503	-1.8478	1.41794	-1.30316	0.024312	0.502574	Sema6a	no peak	log2fc
ENSMUSG00000019659.8	1036.51	-0.105694	0.231345	-0.456869	0.429776	0.946979	Ccdc12	no peak	ns
ENSMUSG00000019689.4	258.719	0.0879034	0.392193	0.224133	0.698494	0.966697	Fmc1	no peak	ns
ENSMUSG00000019699.16	3156.07	0.115453	0.453872	0.254373	0.660215	0.964834	Akt3	no peak	ns
ENSMUSG00000019710.13	2384.91	0.00585539	0.225319	0.0259872	0.964178	0.975651	Mrpl24	no peak	ns
ENSMUSG00000019715.14	2004.08	-0.0808789	0.316114	-0.255853	0.658363	0.964739	Gle1	no peak	ns
ENSMUSG00000019718.8	21.0843	-0.353636	0.933232	-0.378937	0.512538	0.955157	L3hypdh	no peak	ns
ENSMUSG00000019726.12	4426.81	0.482442	0.538746	0.89549	0.121715	0.834934	Lyst	no peak	ns
ENSMUSG00000019731.13	2418.45	-0.0494635	0.284841	-0.173653	0.764091	0.969469	Slc35e1	no peak	ns
ENSMUSG00000019732.14	49.389	0.115091	0.746964	0.154078	0.790021	0.970442	Calr3	no peak	ns
ENSMUSG00000019734.16	288.593	0.34994	0.543994	0.643279	0.266252	0.917114	Tmc4	no peak	ns
ENSMUSG00000019737.14	37.3716	0.453478	0.432927	1.04747	0.0702537	0.74487	Syne4	no peak	ns
ENSMUSG00000019738.15	337.63	-0.164737	0.384904	-0.427995	0.459497	0.950238	Polr2i	no peak	ns
ENSMUSG00000019761.10	31.515	-0.0781056	0.48488	-0.161082	0.780715	0.9701	Krt10	no peak	ns
ENSMUSG00000019763.11	1180.71	0.0672975	0.192194	0.350154	0.54508	0.957721	Rmnd1	no peak	ns
ENSMUSG00000019767.12	7.21153	-0.481399	0.800691	-0.60123	0.298774	0.925464	Ccdc170	no peak	ns
ENSMUSG00000019768.16	368.598	0.57643	0.419119	1.37534	0.0174587	0.420471	Esr1	no peak	ns
ENSMUSG00000019773.7	1161.73	-0.0500836	0.287022	-0.174494	0.762983	0.969426	Fbxo5	no peak	ns
ENSMUSG00000019774.8	407.097	0.0781336	0.251224	0.311011	0.590923	0.960872	Mtrf1l	no peak	ns
ENSMUSG00000019775.17	105.401	0.16089	0.358679	0.448563	0.438209	0.947946	Rgs17	no peak	ns
ENSMUSG00000019777.16	3025.66	-0.0442098	0.235014	-0.188116	0.745099	0.968715	Hdac2	no peak	ns
ENSMUSG00000019779.15	80.0631	0.0736693	0.344336	0.213946	0.71157	0.967289	Frk	no peak	ns
ENSMUSG00000019782.10	458.767	0.120082	0.342523	0.350582	0.54459	0.957684	Rwdd1	no peak	ns
ENSMUSG00000019785.14	0.487505	-0.807414	3.41179	-0.236654	0.682544	0.965946	Clvs2	no peak	ns
ENSMUSG00000019787.9	2.13109	0.779091	1.57359	0.495105	0.392188	0.942191	Trdn	no peak	ns
ENSMUSG00000019790.17	5707.27	0.0539611	0.331218	0.162917	0.778282	0.970009	Stxbp5	no peak	ns
ENSMUSG00000019791.12	201.845	-0.0310596	0.466254	-0.0666152	0.908345	0.974193	Hint3	no peak	ns
ENSMUSG00000019792.8	448.369	0.125001	0.304729	0.410205	0.478368	0.952107	Trmt11	no peak	ns
ENSMUSG00000019794.13	972.39	-0.120911	0.210786	-0.57362	0.321515	0.930369	Katna1	no peak	ns
ENSMUSG00000019795.17	2043.37	-0.0204175	0.206463	-0.0988918	0.864296	0.972913	Pcmt1	no peak	ns
ENSMUSG00000019796.12	41.664	0.267578	0.66268	0.403782	0.485284	0.952757	Lrp11	no peak	ns
ENSMUSG00000019797.11	254.278	0.212702	0.29788	0.714053	0.217184	0.900256	1700021F05Rik	no peak	ns
ENSMUSG00000019802.13	2834.14	0.0370361	0.219883	0.168435	0.770978	0.969734	Sec63	no peak	ns
ENSMUSG00000019804.12	2637.16	0.208523	0.224846	0.927403	0.108986	0.819141	Snx3	no peak	ns
ENSMUSG00000019806.13	210.027	0.114181	0.280855	0.406548	0.482298	0.952479	Aig1	no peak	ns
ENSMUSG00000019808.8	184.95	0.034692	0.273451	0.126868	0.82645	0.971708	Adat2	no peak	ns
ENSMUSG00000019809.16	534.571	0.34736	0.26875	1.2925	0.0255	0.514497	Pex3	no peak	ns
ENSMUSG00000019810.15	2707.72	0.387425	0.23348	1.65935	0.00413418	0.161201	Fuca2	no peak	ns
ENSMUSG00000019813.16	911.134	0.064125	0.46879	0.136788	0.813121	0.971257	Cep57l1	no peak	ns
ENSMUSG00000019814.5	1032.22	0.155339	0.276909	0.560974	0.332299	0.932476	Ltv1	no peak	ns
ENSMUSG00000019815.7	2.58187	0.59147	1.69023	0.349935	0.545332	0.957739	Zc2hc1b	no peak	ns
ENSMUSG00000019817.18	9.59187	1.39795	1.19884	1.16609	0.0438765	0.645817	Plagl1	no peak	log2fc
ENSMUSG00000019818.15	6315.34	0.0769368	0.236842	0.324845	0.574519	0.9598	Cd164	no peak	ns
ENSMUSG00000019820.11	2938.93	-0.129229	0.336987	-0.383484	0.50749	0.954731	Utrn	no peak	ns
ENSMUSG00000019822.12	377.546	-0.0059186	0.289	-0.0204796	0.971766	0.975836	Smpd2	no peak	ns
ENSMUSG00000019823.17	3275.78	-0.310845	0.284807	-1.09142	0.0592635	0.71122	Mical1	no peak	ns
ENSMUSG00000019826.11	647.901	-0.0833077	0.246591	-0.337837	0.559313	0.958752	Zbtb24	no peak	ns
ENSMUSG00000019828.13	5.97919	0.143928	1.11292	0.129325	0.823144	0.971597	Grm1	no peak	ns
ENSMUSG00000019831.14	369.108	0.24693	0.260879	0.946529	0.101876	0.808932	Wasf1	no peak	ns
ENSMUSG00000019832.5	1447.33	0.628974	0.421808	1.49114	0.0099651	0.292849	Rab32	no peak	ns
ENSMUSG00000019834.15	1.13782	-0.37258	1.97618	-0.188536	0.74455	0.968693	Slc22a16	no peak	ns
ENSMUSG00000019836.5	14.3037	0.825206	0.676586	1.21966	0.0350431	0.592885	Amd-ps4	no peak	ns
ENSMUSG00000019837.8	890.289	-0.155616	0.44813	-0.347257	0.548412	0.957967	Gtf3c6	no peak	ns
ENSMUSG00000019838.11	2433.21	-0.384527	0.291511	-1.31908	0.0226263	0.484614	Slc16a10	no peak	ns
ENSMUSG00000019841.15	2368.85	0.0792172	0.266293	0.297481	0.60717	0.961879	Rev3l	no peak	ns
ENSMUSG00000019842.6	167.744	0.361716	0.785327	0.460593	0.426025	0.946537	Traf3ip2	no peak	ns
ENSMUSG00000019843.14	6630.57	-0.360532	0.742127	-0.48581	0.401137	0.943408	Fyn	no peak	ns
ENSMUSG00000019845.8	459.7	0.0808872	0.376964	0.214575	0.710759	0.967253	Tube1	no peak	ns
ENSMUSG00000019846.11	7.13168	0.103785	0.824638	0.125856	0.827813	0.971753	Lama4	no peak	ns
ENSMUSG00000019848.14	2.7297	-0.825263	1.57401	-0.524307	0.364869	0.938131	Popdc3	no peak	ns
ENSMUSG00000019849.11	2916.02	-0.163011	0.455726	-0.357695	0.536457	0.95707	Prep	no peak	ns
ENSMUSG00000019850.11	612.374	-0.0104217	0.482287	-0.0216088	0.97021	0.975798	Tnfaip3	no peak	ns
ENSMUSG00000019851.8	675.339	0.766261	0.684067	1.12016	0.0528812	0.687267	Perp	no peak	ns
ENSMUSG00000019852.7	259.561	1.21146	0.481875	2.51406	1.39352e-05	0.00301061	Arfgef3	peak	pval & log2fc
ENSMUSG00000019853.6	11.4229	-0.945507	1.75408	-0.539033	0.351556	0.935938	Hebp2	no peak	ns
ENSMUSG00000019854.17	2313.17	-0.0165299	0.255865	-0.064604	0.9111	0.974269	Reps1	no peak	ns
ENSMUSG00000019856.14	1.79852	0.298839	1.76174	0.169627	0.769403	0.969674	Fam184a	no peak	ns
ENSMUSG00000019857.7	1046.13	-0.113435	0.271093	-0.418436	0.469584	0.951255	Asf1a	no peak	ns
ENSMUSG00000019861.15	1284.41	0.122348	0.201229	0.608	0.293366	0.924194	Gopc	no peak	ns
ENSMUSG00000019863.7	405.274	0.0529441	0.270462	0.195754	0.735131	0.968305	Qrsl1	no peak	ns
ENSMUSG00000019864.14	608.882	0.0122856	0.373888	0.032859	0.954714	0.975415	Rtn4ip1	no peak	ns
ENSMUSG00000019865.9	26319.5	0.0176127	0.342354	0.0514457	0.929153	0.974756	Nmbr	no peak	ns
ENSMUSG00000019866.15	111.815	0.973715	0.533859	1.82392	0.0016207	0.0889249	Crybg1	no peak	pval
ENSMUSG00000019868.16	1001.32	-0.0072523	0.287461	-0.0252288	0.965222	0.975676	Vta1	no peak	ns
ENSMUSG00000019872.13	309.217	-0.0485077	1.8261	-0.0265635	0.963384	0.975631	Smpdl3a	no peak	ns
ENSMUSG00000019873.8	1438.4	0.0667032	0.380025	0.175523	0.761627	0.969373	Reep3	no peak	ns
ENSMUSG00000019876.15	301.842	0.178451	0.518594	0.344104	0.552049	0.958232	Pkib	no peak	ns
ENSMUSG00000019877.10	3307.8	0.0202919	0.319593	0.0634928	0.912623	0.97431	Serinc1	no peak	ns
ENSMUSG00000019878.8	484.694	0.0175151	0.238793	0.0733487	0.899127	0.973935	Hsf2	no peak	ns
ENSMUSG00000019880.10	4.16519	-0.402446	1.53267	-0.262578	0.649976	0.9643	Rspo3	no peak	ns
ENSMUSG00000019883.11	880.047	0.239839	0.317527	0.755336	0.191758	0.888505	Echdc1	no peak	ns
ENSMUSG00000019888.16	4.683	0.456147	0.997181	0.457437	0.429202	0.946912	Mgat4c	no peak	ns
ENSMUSG00000019889.10	175.281	-2.20117	1.01987	-2.15828	0.000191469	0.0208238	Ptprk	no peak	pval & log2fc
ENSMUSG00000019891.15	14.4491	-0.808542	1.1867	-0.681335	0.238993	0.908525	Dcbld1	no peak	ns
ENSMUSG00000019892.13	1.16021	2.52019	2.67733	0.941306	0.10378	0.811777	Lrriq1	no peak	log2fc
ENSMUSG00000019893.13	0.513604	0.919858	4.03866	0.227763	0.693856	0.966482	Ros1	no peak	ns
ENSMUSG00000019894.14	118.556	4.74219	1.78772	2.65265	4.55294e-06	0.00128291	Slc6a15	no peak	pval & log2fc
ENSMUSG00000019897.8	766.431	0.0566614	0.212402	0.266765	0.644776	0.964023	Ccdc59	no peak	ns
ENSMUSG00000019899.17	1.35828	-0.743956	1.74652	-0.425965	0.461629	0.950456	Lama2	no peak	ns
ENSMUSG00000019906.15	3.44209	-2.01525	1.49464	-1.34832	0.0197953	0.451347	Lin7a	no peak	log2fc
ENSMUSG00000019907.10	4841.89	0.0340489	0.339355	0.100334	0.862336	0.972853	Ppp1r12a	no peak	ns
ENSMUSG00000019913.4	0.479516	-0.807296	3.42779	-0.235515	0.68399	0.966015	Sim1	no peak	ns
ENSMUSG00000019916.14	3784.06	0.153963	0.797337	0.193097	0.738593	0.968448	P4ha1	no peak	ns
ENSMUSG00000019917.10	138.647	0.135426	0.935426	0.144774	0.80243	0.970885	2020-09-10	no peak	ns
ENSMUSG00000019920.18	5445.64	-0.357831	0.341953	-1.04643	0.0705314	0.745619	Lims1	no peak	ns
ENSMUSG00000019923.14	2626.54	0.0790354	0.244562	0.323172	0.576492	0.959932	Zwint	no peak	ns
ENSMUSG00000019927.6	930.808	-0.00891352	0.252324	-0.0353257	0.951319	0.97533	Ube2d1	no peak	ns
ENSMUSG00000019929.16	31.4602	-0.0152534	0.454392	-0.0335688	0.953737	0.975391	Dcn	no peak	ns
ENSMUSG00000019933.7	2.34595	-0.043094	1.65247	-0.0260786	0.964052	0.975648	Mrln	no peak	ns
[truncated: 24,562 more rows]
