# Supplementary material for: The RNA-binding protein IGF2BP3 is critical for MLL-AF4-mediated leukemogenesis
Source: Leukemia. 2021 Jul 29;36(1):68–79. doi: 10.1038/s41375-021-01346-7 (PMC8727287; doi:10.1038/s41375-021-01346-7)
Supplement: Supplementary file 3 — Table S4 [file 41375_2021_1346_MOESM3_ESM.xlsx]

## Sheet: cd11b_deseq_peak_results
Table S4, Related to Figure 5-6. IGF2BP3-dependent regulatory targets in MLL-Af4 CD11b+ bulk leukemia cells.
gene_id	baseMean	log2FoldChange	lfcSE	stat	pvalue	padj	gene_name	FS1	threshold
ENSMUSG00000000001.4	3150.63	0.338029	0.330573	1.02255	0.306519	0.850666	Gnai3	no peak	ns
ENSMUSG00000000028.15	1288.16	0.954925	0.39032	2.44652	0.0144243	0.221365	Cdc45	no peak	ns
ENSMUSG00000000031.16	13.5277	7.17471	3.90996	1.83498	NA	NA	H19	no peak	log2fc
ENSMUSG00000000037.17	0.931256	2.09233	3.37478	0.619989	0.535265	NA	Scml2	no peak	log2fc
ENSMUSG00000000049.11	2.45505	0.208448	1.82493	0.114223	0.909061	NA	Apoh	no peak	ns
ENSMUSG00000000056.7	1112.46	-0.576536	0.398745	-1.44587	0.148212	0.702777	Narf	no peak	ns
ENSMUSG00000000058.6	141.605	-2.49268	0.717601	-3.47363	0.000513475	0.0215602	Cav2	no peak	pval & log2fc
ENSMUSG00000000078.7	1755.08	-0.60212	0.484519	-1.24272	0.213972	0.791181	Klf6	no peak	ns
ENSMUSG00000000085.16	338.369	-0.289566	0.480178	-0.603039	0.546482	0.920008	Scmh1	no peak	ns
ENSMUSG00000000088.7	1391.1	0.0686971	0.325211	0.211239	0.832701	0.976078	Cox5a	no peak	ns
ENSMUSG00000000093.6	8.48631	0.750605	1.05257	0.713118	0.475773	0.904763	Tbx2	no peak	ns
ENSMUSG00000000120.6	2.53669	-2.06707	1.81386	-1.13959	0.254455	NA	Ngfr	no peak	log2fc
ENSMUSG00000000127.15	190.609	1.70562	0.423435	4.02806	5.624e-05	0.00395344	Fer	no peak	pval & log2fc
ENSMUSG00000000131.15	2443.77	0.169809	0.273421	0.621053	0.534565	0.916737	Xpo6	no peak	ns
ENSMUSG00000000134.17	1090.45	-1.03312	0.405907	-2.54522	0.0109208	0.183503	Tfe3	no peak	log2fc
ENSMUSG00000000142.15	3.45298	-0.0238771	1.85435	-0.0128763	0.989726	0.999019	Axin2	no peak	ns
ENSMUSG00000000148.17	512.923	-0.0920549	0.314861	-0.292367	0.770006	0.9659	Brat1	no peak	ns
ENSMUSG00000000149.10	2325.79	0.940469	0.378887	2.48219	0.0130578	0.20717	Gna12	no peak	ns
ENSMUSG00000000154.16	111.088	-0.675848	0.422199	-1.60078	0.109425	0.626734	Slc22a18	no peak	ns
ENSMUSG00000000157.16	733.921	1.40633	1.49198	0.942597	0.345887	0.863255	Itgb2l	no peak	log2fc
ENSMUSG00000000167.14	7.27824	0.68125	1.07249	0.635206	0.525294	0.915447	Pih1d2	no peak	ns
ENSMUSG00000000168.9	688.736	-0.0745775	0.339922	-0.219396	0.826342	0.975246	Dlat	no peak	ns
ENSMUSG00000000171.5	1616.35	-0.0814665	0.336901	-0.241811	0.808926	0.973681	Sdhd	no peak	ns
ENSMUSG00000000182.9	0.370151	-2.03126	4.0285	-0.504224	0.614104	NA	Fgf23	no peak	log2fc
ENSMUSG00000000184.12	393.579	0.0919319	0.785282	0.117069	0.906806	0.988525	Ccnd2	no peak	ns
ENSMUSG00000000194.13	1003.67	-0.410497	0.31805	-1.29067	0.196819	0.769664	Gpr107	no peak	ns
ENSMUSG00000000197.8	2.45625	-0.211134	1.56721	-0.134719	0.892834	NA	Nalcn	no peak	ns
ENSMUSG00000000204.16	5896.66	0.448799	0.572531	0.783885	0.433108	0.89165	Slfn4	no peak	ns
ENSMUSG00000000216.8	0.325969	1.79914	4.03735	0.445624	0.655869	NA	Scnn1g	no peak	log2fc
ENSMUSG00000000223.13	11.9733	1.01478	0.937243	1.08273	0.278929	0.836417	Drp2	no peak	log2fc
ENSMUSG00000000244.17	2081.24	0.554715	0.58424	0.949464	0.342385	0.863255	Tspan32	no peak	ns
ENSMUSG00000000247.11	184.95	-6.83308	1.07039	-6.38375	1.72807e-10	1.62171e-07	Lhx2	peak	pval & log2fc
ENSMUSG00000000248.16	141.648	-2.24406	0.987453	-2.27257	NA	NA	Clec2g	no peak	log2fc
ENSMUSG00000000253.13	119.054	-0.536841	0.63827	-0.841088	0.400299	0.882498	Gmpr	no peak	ns
ENSMUSG00000000266.11	1.49865	-1.91146	2.08995	-0.914594	0.360405	NA	Mid2	no peak	log2fc
ENSMUSG00000000275.16	1491.36	-0.360284	0.305689	-1.1786	0.238559	0.811741	Trim25	no peak	ns
ENSMUSG00000000276.11	136.12	0.17136	0.515945	0.332128	0.739793	0.958221	Dgke	no peak	ns
ENSMUSG00000000278.10	950.48	-2.70129	0.76785	-3.518	0.000434815	0.0189351	Scpep1	no peak	pval & log2fc
ENSMUSG00000000282.12	1136.86	-0.0290473	0.296345	-0.0980186	0.921918	0.9913	Mnt	no peak	ns
ENSMUSG00000000290.13	25976.6	-0.448685	0.60255	-0.744643	0.456488	0.900172	Itgb2	no peak	ns
ENSMUSG00000000295.13	135.302	0.392306	0.492776	0.796114	0.425966	0.889415	Hddc2	no peak	ns
ENSMUSG00000000296.8	93.7662	-0.811116	0.539683	-1.50295	0.132852	0.675013	Tpd52l1	no peak	ns
ENSMUSG00000000301.16	49.8092	0.0367694	0.467569	0.0786394	0.937319	0.993256	Pemt	no peak	ns
ENSMUSG00000000303.12	29.5061	-2.50153	1.0234	-2.44433	0.0145121	0.221986	Cdh1	no peak	log2fc
ENSMUSG00000000305.12	3.66255	-0.575128	1.2817	-0.448723	0.653631	0.939827	Cdh4	no peak	ns
ENSMUSG00000000317.11	4.04965	-3.52199	1.56602	-2.24901	0.024512	0.296243	Bcl6b	no peak	log2fc
ENSMUSG00000000318.16	351.631	1.00359	0.787117	1.27501	0.202305	0.776332	Clec10a	no peak	log2fc
ENSMUSG00000000320.10	3.08085	-4.05871	1.78537	-2.27331	0.0230074	NA	Alox12	no peak	log2fc
ENSMUSG00000000325.16	27.056	-0.832846	0.733551	-1.13536	0.256223	0.822249	Arvcf	no peak	ns
ENSMUSG00000000326.13	1064.12	0.00758224	0.429158	0.0176677	0.985904	0.998779	Comt	no peak	ns
ENSMUSG00000000339.14	423.823	0.170671	0.29456	0.57941	0.562312	0.92458	Rtca	no peak	ns
ENSMUSG00000000340.10	240.677	-0.0768468	0.527493	-0.145683	0.884172	0.983408	Dbt	no peak	ns
ENSMUSG00000000346.9	7537.81	-0.156814	0.291061	-0.538769	0.590046	0.928596	Dazap2	no peak	ns
ENSMUSG00000000355.13	791.165	0.188262	0.410532	0.45858	0.646536	0.938284	Mcts1	no peak	ns
ENSMUSG00000000359.3	62.449	-2.76122	0.954476	-2.89292	0.00381679	0.0895466	Rem1	no peak	pval & log2fc
ENSMUSG00000000365.9	72.3849	1.74217	1.69193	1.0297	0.303152	0.847612	Rnf17	no peak	log2fc
ENSMUSG00000000374.8	2210.84	0.265727	0.297927	0.89192	0.372436	0.871912	Trappc10	no peak	ns
ENSMUSG00000000378.15	1644.64	-0.382156	0.433196	-0.882178	0.377681	0.873927	Ccm2	no peak	ns
ENSMUSG00000000384.15	1605.35	0.309085	0.329485	0.938085	0.3482	0.863255	Tbrg4	no peak	ns
ENSMUSG00000000386.16	224.875	-1.71545	0.596234	-2.87714	0.00401301	0.0931027	Mx1	peak	pval & log2fc
ENSMUSG00000000392.17	10.8922	1.52209	0.909408	1.67371	0.0941872	0.591421	Fap	no peak	log2fc
ENSMUSG00000000399.10	968.135	-0.264793	0.332735	-0.795807	0.426144	0.88947	Ndufa9	no peak	ns
ENSMUSG00000000402.2	0.65578	1.41776	2.74678	0.516152	0.605748	NA	Egfl6	no peak	log2fc
ENSMUSG00000000409.14	13.5213	-1.05953	0.697787	-1.51842	0.128909	0.667262	Lck	no peak	log2fc
ENSMUSG00000000416.16	0.854395	-0.653173	2.56547	-0.254601	0.799031	NA	Cttnbp2	no peak	ns
ENSMUSG00000000420.15	2914.06	-0.548782	0.4101	-1.33817	0.180842	0.747921	Galnt1	no peak	ns
ENSMUSG00000000439.9	392.485	0.0234073	0.326786	0.0716287	0.942897	0.99406	Mkrn2	no peak	ns
ENSMUSG00000000440.12	30.0285	-1.55956	0.729117	-2.13897	0.0324381	0.346189	Pparg	no peak	log2fc
ENSMUSG00000000441.17	2807.2	0.0687508	0.338046	0.203377	0.83884	0.976771	Raf1	no peak	ns
ENSMUSG00000000486.13	136.584	0.330896	0.621318	0.53257	0.594331	0.929506	2020-09-01	no peak	ns
ENSMUSG00000000489.7	14.8384	-1.824	1.00752	-1.81039	0.0702355	0.523044	Pdgfb	no peak	log2fc
ENSMUSG00000000530.16	684.033	-1.31693	0.880614	-1.49547	0.134793	0.678263	Acvrl1	no peak	log2fc
ENSMUSG00000000531.5	9.25352	-1.55959	1.27186	-1.22623	0.220113	0.79656	Grasp	no peak	log2fc
ENSMUSG00000000532.11	814.224	-0.46232	0.40204	-1.14994	0.25017	0.818357	Acvr1b	no peak	ns
ENSMUSG00000000538.18	632.265	-0.0289597	0.338657	-0.0855135	0.931853	0.992478	Tom1l2	no peak	ns
ENSMUSG00000000544.14	0.650188	-2.86505	3.61824	-0.791836	0.428456	NA	Gpa33	no peak	log2fc
ENSMUSG00000000552.10	1081.69	-2.23417	0.814563	-2.74279	0.00609205	0.125133	Zfp385a	no peak	log2fc
ENSMUSG00000000555.8	1850.88	-0.307969	0.326926	-0.942014	0.346185	0.863255	Itga5	no peak	ns
ENSMUSG00000000561.14	25.9305	0.0817528	0.623659	0.131086	0.895707	0.98561	Wdr77	no peak	ns
ENSMUSG00000000563.17	2915.19	0.0484318	0.271306	0.178513	0.85832	0.980415	Atp5pb	no peak	ns
ENSMUSG00000000568.15	3590.08	0.547352	0.353413	1.54876	0.12144	0.654032	Hnrnpd	no peak	ns
ENSMUSG00000000579.14	1604.88	-0.655472	0.286806	-2.28542	0.0222881	0.279552	Dynlt1c	no peak	ns
ENSMUSG00000000581.8	508.722	0.473853	0.383358	1.23606	0.216437	0.793897	C1d	no peak	ns
ENSMUSG00000000594.7	9350.5	-0.548848	0.543412	-1.01	0.312494	0.85405	Gm2a	no peak	ns
ENSMUSG00000000600.15	570.384	0.375433	0.54967	0.683014	0.494598	0.90973	Krit1	no peak	ns
ENSMUSG00000000605.9	1229.61	-0.0315518	0.323519	-0.0975269	0.922308	0.9913	Clcn4	no peak	ns
ENSMUSG00000000617.14	1.96772	3.30179	2.44984	1.34776	0.177736	NA	Grm6	no peak	log2fc
ENSMUSG00000000627.15	1.66347	-4.21734	2.28986	-1.84174	0.0655128	NA	Sema4f	no peak	log2fc
ENSMUSG00000000628.10	1285.99	0.544617	0.473458	1.1503	0.250021	0.818357	Hk2	no peak	ns
ENSMUSG00000000631.20	2524.14	-0.509354	0.364524	-1.39731	0.16232	0.723894	Myo18a	no peak	ns
ENSMUSG00000000673.9	983.493	-1.73398	0.438368	-3.95552	7.63677e-05	0.0050117	Haao	peak	pval & log2fc
ENSMUSG00000000682.7	5396.65	-0.984972	0.538797	-1.82809	0.0675354	0.509679	Cd52	no peak	ns
ENSMUSG00000000686.11	687.716	0.104388	0.387907	0.269105	0.787849	0.969492	Abhd15	no peak	ns
ENSMUSG00000000693.10	101.56	0.769418	0.429938	1.7896	0.0735175	0.53112	Loxl3	no peak	ns
ENSMUSG00000000708.14	1224.01	0.206552	0.409591	0.504289	0.614059	0.933736	Kat2b	no peak	ns
ENSMUSG00000000711.3	3933.74	-0.309172	0.381017	-0.81144	0.417113	0.886703	Rab5b	no peak	ns
ENSMUSG00000000730.13	180.764	0.112604	0.544832	0.206676	0.836263	0.976594	Dnmt3l	no peak	ns
ENSMUSG00000000731.15	1.87534	0.115554	1.8004	0.0641824	0.948825	NA	Aire	no peak	ns
ENSMUSG00000000732.9	674.749	-0.00303464	0.385349	-0.00787505	0.993717	0.999023	Icosl	no peak	ns
ENSMUSG00000000743.9	2372.68	-0.663211	0.419874	-1.57955	0.114211	0.637603	Chmp1a	no peak	ns
ENSMUSG00000000751.13	2852.95	-0.109937	0.374878	-0.29326	0.769323	0.96542	Rpa1	no peak	ns
ENSMUSG00000000753.15	1237.86	-3.66496	1.76481	-2.07669	0.0378303	0.377801	Serpinf1	no peak	log2fc
ENSMUSG00000000759.14	1293.32	0.419781	0.284684	1.47455	0.140334	0.69019	Tubgcp3	no peak	ns
ENSMUSG00000000766.18	11.0706	1.31496	1.10384	1.19126	0.233553	0.806507	Oprm1	no peak	log2fc
ENSMUSG00000000776.13	209.686	-0.0792689	0.354213	-0.223789	0.822921	0.975246	Polr3d	no peak	ns
ENSMUSG00000000782.16	14.5514	0.83719	0.938772	0.891793	0.372504	0.871912	Tcf7	no peak	ns
ENSMUSG00000000787.12	4855.99	0.214497	0.430412	0.498352	0.618236	0.934348	Ddx3x	no peak	ns
ENSMUSG00000000791.9	87.7598	-0.432773	0.428708	-1.00948	0.312744	0.85405	Il12rb1	no peak	ns
ENSMUSG00000000792.2	0.621405	1.35681	3.80196	0.356872	0.721187	NA	Slc5a5	no peak	log2fc
ENSMUSG00000000794.9	2.69803	-0.0348473	1.52855	-0.0227977	0.981812	NA	Kcnn3	no peak	ns
ENSMUSG00000000804.14	682.33	-0.0110985	0.489832	-0.0226577	0.981923	0.99819	Usp32	no peak	ns
ENSMUSG00000000805.18	0.313259	-1.82187	4.04717	-0.450158	0.652596	NA	Car4	no peak	log2fc
ENSMUSG00000000811.13	154.171	-0.214343	0.357331	-0.599843	0.548611	0.920008	Txnrd3	no peak	ns
ENSMUSG00000000817.10	0.820536	-0.535199	2.94748	-0.181578	0.855914	NA	Fasl	no peak	ns
ENSMUSG00000000823.16	438.603	0.621235	0.462376	1.34357	0.179087	0.74474	Zfp512b	no peak	ns
ENSMUSG00000000826.16	3814.2	0.0911154	0.364446	0.250011	0.802579	0.97183	Dnajc5	no peak	ns
ENSMUSG00000000827.18	858.5	-0.416861	0.344819	-1.20893	0.22669	0.800158	Tpd52l2	no peak	ns
ENSMUSG00000000838.17	1022.09	0.916899	0.559877	1.63768	0.101488	0.605904	Fmr1	no peak	ns
ENSMUSG00000000861.15	44.5234	-0.684511	0.692694	-0.988187	0.323061	0.856849	Bcl11a	no peak	ns
ENSMUSG00000000876.11	563.695	-0.319537	0.407424	-0.784286	0.432872	0.89165	Pxmp4	no peak	ns
ENSMUSG00000000881.12	73.3421	-1.3261	0.540053	-2.45551	0.0140685	0.217864	Dlg3	no peak	log2fc
ENSMUSG00000000884.17	131.445	0.239783	0.337858	0.709715	0.477881	0.905258	Gnb1l	no peak	ns
ENSMUSG00000000901.17	2.79118	-3.92077	2.16155	-1.81386	0.0696986	NA	Mmp11	no peak	log2fc
ENSMUSG00000000902.13	1221.15	0.160673	0.292807	0.548731	0.58319	0.928356	Smarcb1	no peak	ns
ENSMUSG00000000903.3	0.482599	0.837361	4.03735	0.207404	0.835695	NA	Vpreb3	no peak	ns
ENSMUSG00000000915.15	449.504	-0.459933	1.00082	-0.459556	0.645835	0.938129	Hip1r	no peak	ns
ENSMUSG00000000916.15	267.607	0.237949	0.317059	0.750489	0.45296	0.899517	Nsun5	no peak	ns
ENSMUSG00000000934.9	251.009	0.384745	0.438813	0.876786	0.380603	0.874716	Top1mt	no peak	ns
ENSMUSG00000000938.11	888.093	-0.523473	0.326172	-1.6049	0.108516	0.624574	Hoxa10	no peak	ns
ENSMUSG00000000957.11	9.82894	-0.149176	0.850005	-0.1755	0.860687	0.980415	Mmp14	no peak	ns
ENSMUSG00000000958.10	480.308	-1.34179	0.57731	-2.32422	0.020114	0.262531	Slc7a7	no peak	log2fc
ENSMUSG00000000959.7	1066.88	-0.218642	0.31608	-0.691729	0.489107	0.908826	Oxa1l	no peak	ns
ENSMUSG00000000976.13	963.679	0.21466	0.283696	0.756655	0.449256	0.897904	Heatr6	no peak	ns
ENSMUSG00000000982.5	203.493	-1.00557	0.49619	-2.02659	0.0427047	0.407203	Ccl3	no peak	log2fc
ENSMUSG00000000983.13	5.86357	-3.41715	1.96022	-1.74325	0.0812899	0.558043	Wfdc18	no peak	log2fc
ENSMUSG00000001014.6	2.1812	-0.256263	1.7301	-0.148121	0.882247	NA	Icam4	no peak	ns
ENSMUSG00000001016.12	1663.69	0.6881	0.312039	2.20517	0.0274421	0.318136	Ilf2	no peak	ns
ENSMUSG00000001017.15	1899.14	0.082173	0.277983	0.295605	0.767532	0.965062	Chtop	no peak	ns
ENSMUSG00000001018.15	773.249	0.0887138	0.307751	0.288265	0.773144	0.967188	Snapin	no peak	ns
ENSMUSG00000001020.8	115.789	-4.09555	0.987537	-4.14724	3.36514e-05	0.00267814	S100a4	no peak	pval & log2fc
ENSMUSG00000001021.13	0.878369	0.470593	3.43312	0.137075	0.890972	NA	S100a3	no peak	ns
ENSMUSG00000001025.8	5407.77	-1.989	1.41803	-1.40264	0.160723	0.722369	S100a6	no peak	log2fc
ENSMUSG00000001027.7	4.98612	0.177132	1.15587	0.153245	0.878205	0.982888	Scn4a	no peak	ns
ENSMUSG00000001029.15	573.935	0.114914	0.404526	0.28407	0.776357	0.967623	Icam2	no peak	ns
ENSMUSG00000001034.17	676.862	-0.172919	0.393241	-0.439728	0.660134	0.941567	Mapk7	no peak	ns
ENSMUSG00000001036.17	13.0916	0.664465	0.718518	0.924772	0.355084	0.867188	Epn2	no peak	ns
ENSMUSG00000001039.12	1.1484	-1.38067	2.38566	-0.578738	0.562766	NA	B9d1	no peak	log2fc
ENSMUSG00000001052.15	1398.35	-0.152257	0.393188	-0.387238	0.69858	0.949466	Sec24b	no peak	ns
ENSMUSG00000001053.15	17.0914	-0.122856	0.876662	-0.140141	0.888549	0.98496	N4bp3	no peak	ns
ENSMUSG00000001054.9	725.28	0.439203	0.37145	1.1824	0.237046	0.810403	Rmnd5b	no peak	ns
ENSMUSG00000001056.3	871.043	-0.0370434	0.410692	-0.0901976	0.92813	0.992458	Nhp2	no peak	ns
ENSMUSG00000001062.18	1010.36	-0.321259	0.468471	-0.68576	0.492865	0.90973	Vps9d1	no peak	ns
ENSMUSG00000001076.7	0.338812	1.84773	4.0331	0.458141	0.646851	NA	C1ql4	no peak	log2fc
ENSMUSG00000001082.12	2617.42	0.65584	0.398057	1.6476	0.0994343	0.603301	Mfsd10	no peak	ns
ENSMUSG00000001089.14	17.6479	-1.13022	0.695687	-1.6246	0.104247	0.61106	Luzp1	no peak	log2fc
ENSMUSG00000001095.5	45.5543	-0.250686	0.529124	-0.473776	0.63566	0.936517	Slc13a2	no peak	ns
ENSMUSG00000001098.15	1558.19	-0.387551	0.386419	-1.00293	0.315895	0.854658	Kctd10	no peak	ns
ENSMUSG00000001100.10	731.333	-0.0434464	0.386774	-0.11233	0.910562	0.989356	Poldip2	no peak	ns
ENSMUSG00000001105.15	416.906	0.0854419	0.306423	0.278836	0.78037	0.968382	Ift20	no peak	ns
ENSMUSG00000001119.7	1.04495	-2.3213	2.72292	-0.852504	0.393934	NA	Col6a1	no peak	log2fc
ENSMUSG00000001120.15	41.2238	-1.20508	1.23984	-0.971964	0.331069	0.858541	Pcbp3	no peak	log2fc
ENSMUSG00000001123.15	3492.88	0.0992911	0.321669	0.308675	0.757569	0.962326	Lgals9	no peak	ns
ENSMUSG00000001127.12	1421.72	-0.0100394	0.309354	-0.0324529	0.974111	0.997225	Araf	no peak	ns
ENSMUSG00000001128.7	9368.43	-1.37712	0.455763	-3.02157	0.00251471	0.0658278	Cfp	peak	pval & log2fc
ENSMUSG00000001131.11	2.70656	-3.86596	2.32913	-1.65982	0.0969497	NA	Timp1	no peak	log2fc
ENSMUSG00000001134.9	254.836	0.158405	0.33449	0.473572	0.635805	0.936517	Uxt	no peak	ns
ENSMUSG00000001138.13	851.491	0.427127	0.305705	1.39719	0.162358	0.723894	Cnnm3	no peak	ns
ENSMUSG00000001143.13	1080.81	-0.0612017	0.322216	-0.18994	0.849356	0.978944	Lman2l	no peak	ns
ENSMUSG00000001150.7	2154.17	0.564566	0.331258	1.70431	0.0883233	0.573544	Mcm3ap	no peak	ns
ENSMUSG00000001151.10	1940.27	0.409852	0.336676	1.21735	0.223472	0.799205	Pcnt	no peak	ns
ENSMUSG00000001155.13	1.51596	0.281451	2.14947	0.13094	0.895823	NA	Ftcd	no peak	ns
ENSMUSG00000001156.9	1046.02	0.372742	0.537453	0.693533	0.487975	0.908826	Mxd1	no peak	ns
ENSMUSG00000001157.13	353.554	0.204345	0.3591	0.569047	0.569324	0.925886	Gmcl1	no peak	ns
ENSMUSG00000001158.13	453.621	-0.0365963	0.339644	-0.107749	0.914195	0.989902	Snrnp27	no peak	ns
ENSMUSG00000001166.17	130.867	0.152812	0.495244	0.308559	0.757657	0.962326	Oas1c	no peak	ns
ENSMUSG00000001168.16	4.73573	1.32679	1.15876	1.14501	0.252204	0.81925	Oas1h	no peak	log2fc
ENSMUSG00000001173.15	1601.04	0.953928	0.358789	2.65874	0.00784324	0.149612	Ocrl	no peak	ns
ENSMUSG00000001175.15	6832.31	-0.374861	0.338344	-1.10793	0.267893	0.830309	Calm1	no peak	ns
ENSMUSG00000001211.15	323.354	-3.57932	0.375402	-9.53464	1.50404e-21	1.41147e-17	Agpat3	no peak	pval & log2fc
ENSMUSG00000001225.12	3.44124	1.6269	1.39088	1.16969	0.242126	0.812352	Slc26a3	no peak	log2fc
ENSMUSG00000001227.12	1002.62	-0.440118	0.36648	-1.20093	0.229777	0.802807	Sema6b	no peak	ns
ENSMUSG00000001228.14	3184.68	0.703374	0.422847	1.66343	0.0962271	0.595479	Uhrf1	no peak	ns
ENSMUSG00000001229.9	1731.14	0.280241	0.327212	0.856452	0.391748	0.880529	Dpp9	no peak	ns
ENSMUSG00000001240.13	1.69644	-0.720423	2.02471	-0.355816	0.721979	NA	Ramp2	no peak	ns
ENSMUSG00000001247.16	27.5995	-1.61471	0.667277	-2.41985	0.0155268	0.231288	Lsr	no peak	log2fc
ENSMUSG00000001248.15	2232	0.013802	0.296272	0.0465857	0.962843	0.996315	Gramd1a	no peak	ns
ENSMUSG00000001249.14	62.4259	0.0827988	0.503899	0.164316	0.869482	0.981747	Hpn	no peak	ns
ENSMUSG00000001270.9	32.6244	-1.58179	0.656209	-2.4105	0.0159307	0.234194	Ckb	no peak	log2fc
ENSMUSG00000001280.13	2560.19	0.0576128	0.270172	0.213245	0.831136	0.975771	Sp1	no peak	ns
ENSMUSG00000001281.10	3188.42	-2.86234	0.732262	-3.90891	9.27149e-05	0.00575596	Itgb7	peak	pval & log2fc
ENSMUSG00000001285.12	513.669	-0.0932585	0.321219	-0.290327	0.771566	0.966573	Myg1	no peak	ns
ENSMUSG00000001288.15	938.359	-0.547718	0.523845	-1.04557	0.295758	0.845181	Rarg	no peak	ns
ENSMUSG00000001289.12	2003.95	-0.41164	0.362163	-1.13662	0.255699	0.822249	Pfdn5	no peak	ns
ENSMUSG00000001300.16	10.8744	1.14096	0.929366	1.22768	0.219568	0.79656	Efnb2	no peak	log2fc
ENSMUSG00000001305.5	367.845	0.525657	0.411303	1.27803	0.201239	0.775418	Rrp15	no peak	ns
ENSMUSG00000001313.12	17.4347	0.615865	0.604337	1.01908	0.308167	0.850712	Rnd2	no peak	ns
ENSMUSG00000001323.17	230.798	0.325558	0.339679	0.95843	0.337846	0.861527	Srr	no peak	ns
ENSMUSG00000001333.9	2.09963	-0.599691	2.06889	-0.289862	0.771922	NA	Sync	no peak	ns
ENSMUSG00000001334.9	0.494433	0.837361	4.03735	0.207404	0.835695	NA	Fndc5	no peak	ns
ENSMUSG00000001348.15	255.061	-0.435483	0.421632	-1.03285	0.301674	0.847238	Acp5	no peak	ns
ENSMUSG00000001366.14	904.337	0.34861	0.313141	1.11327	0.265593	0.828896	Fbxo9	no peak	ns
ENSMUSG00000001376.17	480.513	0.244518	0.448922	0.544678	0.585975	0.928427	Vps50	no peak	ns
ENSMUSG00000001380.7	968.759	-0.385789	0.35367	-1.09081	0.275355	0.835205	Hars	no peak	ns
ENSMUSG00000001383.9	1180.33	-0.440836	0.333731	-1.32093	0.186524	0.753175	Zmat2	no peak	ns
ENSMUSG00000001403.13	942.589	0.392751	0.394089	0.996603	0.318957	0.855714	Ube2c	no peak	ns
ENSMUSG00000001415.10	2246.34	-0.0126292	0.35211	-0.0358671	0.971388	0.996975	Smg5	no peak	ns
ENSMUSG00000001416.13	1955.56	-0.0272546	0.377196	-0.0722559	0.942398	0.99406	Cct3	no peak	ns
ENSMUSG00000001418.13	2034.35	-0.266149	0.311059	-0.855623	0.392206	0.880998	Glmp	no peak	ns
ENSMUSG00000001419.17	3483.54	-0.632661	0.293999	-2.15192	0.031404	0.341892	Mef2d	no peak	ns
ENSMUSG00000001420.13	169.49	1.27602	0.592566	2.15339	0.0312884	0.341227	Tmem79	no peak	log2fc
ENSMUSG00000001424.14	4192.17	-0.0911981	0.325257	-0.280388	0.77918	0.968382	Snd1	no peak	ns
ENSMUSG00000001435.15	3.65654	0.752074	1.18587	0.634195	0.525953	0.91565	Col18a1	no peak	ns
ENSMUSG00000001436.15	451.796	0.382819	0.417556	0.916808	0.359243	0.869249	Slc19a1	no peak	ns
ENSMUSG00000001440.5	5836.95	-0.210341	0.317184	-0.663152	0.507233	0.911631	Kpnb1	no peak	ns
ENSMUSG00000001441.13	1998.75	0.64551	0.306099	2.10882	0.0349598	0.361521	Npepps	no peak	ns
ENSMUSG00000001444.2	4.90486	-0.0481326	1.0591	-0.0454467	0.963751	0.996315	Tbx21	no peak	ns
ENSMUSG00000001445.10	841.566	-0.112146	0.326847	-0.343114	0.731512	0.956755	Mrpl10	no peak	ns
ENSMUSG00000001467.5	216.9	-0.0512634	0.526803	-0.0973103	0.92248	0.9913	Cyp51	no peak	ns
ENSMUSG00000001473.7	404.387	-3.08622	0.57827	-5.33699	9.45032e-08	2.33386e-05	Tubb6	peak	pval & log2fc
ENSMUSG00000001493.9	1.37004	-2.78007	2.22129	-1.25156	0.210731	NA	Meox1	no peak	log2fc
ENSMUSG00000001504.10	6.90704	-6.26878	3.91331	-1.60191	0.109175	0.626078	Irx2	no peak	log2fc
ENSMUSG00000001506.10	32.6387	1.15099	0.986157	1.16715	0.24315	0.812382	Col1a1	no peak	log2fc
ENSMUSG00000001507.16	0.663906	0.0341138	3.17102	0.010758	0.991417	NA	Itga3	no peak	ns
ENSMUSG00000001508.15	0.509407	0.83071	3.42106	0.242823	0.808143	NA	Sgca	no peak	ns
ENSMUSG00000001517.14	1243.36	0.533283	0.384733	1.38611	0.165712	0.728924	Foxm1	no peak	ns
ENSMUSG00000001518.12	210.923	0.0514045	0.351812	0.146114	0.883832	0.983408	Itfg2	no peak	ns
ENSMUSG00000001520.12	6.07864	-0.0129441	1.04287	-0.012412	0.990097	0.999019	Nrip2	no peak	ns
ENSMUSG00000001521.12	28.1098	-1.80491	0.762136	-2.36823	0.0178734	0.246304	Tulp3	no peak	log2fc
ENSMUSG00000001524.14	243.859	-0.184869	0.339456	-0.544604	0.586026	0.928427	Gtf2h4	no peak	ns
ENSMUSG00000001525.10	16210.7	-0.0372016	0.428892	-0.0867389	0.930879	0.992478	Tubb5	no peak	ns
ENSMUSG00000001542.7	63.516	-1.21907	0.655887	-1.85865	0.0630766	0.495769	Ell2	no peak	log2fc
ENSMUSG00000001552.14	595.429	-1.70775	0.596401	-2.86342	0.00419095	0.095577	Jup	no peak	pval & log2fc
ENSMUSG00000001555.10	0.516524	-1.00799	3.41113	-0.295502	0.767611	NA	Fkbp10	no peak	log2fc
ENSMUSG00000001558.5	1.48034	-1.10949	2.18406	-0.507995	0.611457	NA	Klhl10	no peak	log2fc
ENSMUSG00000001569.10	800.068	0.0653468	0.311501	0.209781	0.833839	0.976558	Nom1	no peak	ns
ENSMUSG00000001576.15	1082.92	0.189916	0.30473	0.623228	0.533135	0.916737	Ergic1	no peak	ns
ENSMUSG00000001583.13	68.7977	0.424056	0.571734	0.741702	0.458268	0.900909	Tnk1	no peak	ns
ENSMUSG00000001588.12	3077.4	0.308451	0.551433	0.559363	0.575914	0.927358	Acap1	no peak	ns
ENSMUSG00000001604.14	36.1223	-1.50002	0.900225	-1.66627	0.0956601	0.594229	Tcea3	no peak	log2fc
ENSMUSG00000001627.12	581.967	-0.129511	0.373532	-0.346719	0.728803	0.956504	Ifrd1	no peak	ns
ENSMUSG00000001630.13	114.617	0.0267574	0.42972	0.062267	0.95035	0.995131	Stk38l	no peak	ns
ENSMUSG00000001632.16	3366.41	0.00925435	0.313008	0.0295658	0.976413	0.997295	Brpf1	no peak	ns
ENSMUSG00000001642.18	1886.36	-0.538837	0.364144	-1.47974	0.138944	0.687176	Akr1b3	no peak	ns
ENSMUSG00000001663.10	2.27279	1.86745	1.93032	0.967432	0.333328	NA	Gstt1	no peak	log2fc
ENSMUSG00000001665.11	28.561	-1.43463	0.619334	-2.31641	0.0205359	0.266003	Gstt3	no peak	log2fc
ENSMUSG00000001666.8	26.8587	-0.483181	0.529833	-0.91195	0.361795	0.869696	Ddt	no peak	ns
ENSMUSG00000001672.14	0.651063	-0.0101332	3.18577	-0.00318078	0.997462	NA	Marveld3	no peak	ns
ENSMUSG00000001674.11	1044.92	0.26495	0.365023	0.725843	0.467935	0.902907	Ddx18	no peak	ns
ENSMUSG00000001687.15	2187.4	-0.400813	0.368626	-1.08732	0.276897	0.836141	Ubl3	no peak	ns
ENSMUSG00000001700.10	22.2983	-0.257345	0.862031	-0.298533	0.765296	0.964394	Gramd3	no peak	ns
ENSMUSG00000001707.8	307.434	-0.0480682	0.388698	-0.123665	0.901581	0.987285	Eef1e1	no peak	ns
ENSMUSG00000001729.14	6604.07	-0.466865	0.373075	-1.2514	0.21079	0.78592	Akt1	no peak	ns
ENSMUSG00000001739.14	1480.29	0.334012	0.660828	0.505444	0.613247	0.933736	Cldn15	no peak	ns
ENSMUSG00000001741.12	2915.94	-0.74392	0.46241	-1.60879	0.107662	0.622375	Il16	no peak	ns
ENSMUSG00000001750.16	6417.83	0.0533726	0.334899	0.159369	0.873378	0.982263	Tcirg1	no peak	ns
ENSMUSG00000001751.9	787.638	-0.258028	0.408544	-0.63158	0.527662	0.915998	Naglu	no peak	ns
ENSMUSG00000001755.12	744.21	0.358675	0.383672	0.934849	0.349866	0.863918	Coasy	no peak	ns
ENSMUSG00000001761.7	0.679576	-1.54656	2.72174	-0.568225	0.569882	NA	Smo	no peak	log2fc
ENSMUSG00000001763.14	19.7832	-0.00924099	1.14031	-0.00810392	0.993534	0.999023	Tspan33	no peak	ns
ENSMUSG00000001767.5	746.329	0.0142928	0.308983	0.0462575	0.963105	0.996315	Crnkl1	no peak	ns
ENSMUSG00000001768.16	672.628	-2.49347	0.66146	-3.76964	0.000163484	0.00886828	Rin2	peak	pval & log2fc
ENSMUSG00000001774.8	669.282	0.088618	0.466043	0.19015	0.849192	0.978944	Chordc1	no peak	ns
ENSMUSG00000001783.3	1814.12	-0.193109	0.282293	-0.68407	0.493931	0.90973	Rtcb	no peak	ns
ENSMUSG00000001785.13	1001.29	0.271584	0.380023	0.714651	0.474825	0.904705	Pwp1	no peak	ns
ENSMUSG00000001786.14	476.078	0.429084	0.334618	1.28231	0.199734	0.773848	Fbxo7	no peak	ns
ENSMUSG00000001794.13	7828.68	-0.570895	0.465836	-1.22553	0.220377	0.79656	Capns1	no peak	ns
ENSMUSG00000001827.12	54.6249	-4.32261	0.739547	-5.84494	5.06741e-09	2.31053e-06	Folr1	no peak	pval & log2fc
ENSMUSG00000001829.17	551.066	-0.194543	0.378104	-0.514521	0.606888	0.932341	Clpb	no peak	ns
ENSMUSG00000001833.17	1970.92	0.503823	0.451045	1.11701	0.263989	0.828533	2020-09-07	no peak	ns
ENSMUSG00000001844.10	686.962	0.319499	0.328091	0.973811	0.33015	0.857434	Zdhhc4	no peak	ns
ENSMUSG00000001847.14	6019.71	-0.221698	0.309782	-0.715657	0.474203	0.904705	Rac1	no peak	ns
ENSMUSG00000001855.15	1996.78	0.399929	0.349813	1.14326	0.252929	0.820075	Nup214	no peak	ns
ENSMUSG00000001864.13	1.01291	0.970118	2.45995	0.394365	0.693311	NA	Aif1l	no peak	ns
ENSMUSG00000001865.2	46.253	-5.8078	1.03489	-5.61199	2.00011e-08	6.79122e-06	Cpa3	no peak	pval & log2fc
ENSMUSG00000001870.16	6.61052	-1.24689	0.937817	-1.32956	0.183662	0.750683	Ltbp1	no peak	log2fc
ENSMUSG00000001891.16	1214.52	-0.0840044	0.328146	-0.255997	0.797953	0.971057	Ugp2	no peak	ns
ENSMUSG00000001901.15	23.2336	-0.0149933	0.611527	-0.0245179	0.98044	0.997824	Kcnh6	no peak	ns
ENSMUSG00000001909.16	1033.86	-0.124969	0.341367	-0.366083	0.714303	0.954909	Trmt1	no peak	ns
ENSMUSG00000001910.5	2292.83	0.155913	0.335712	0.464426	0.642342	0.937324	Nacc1	no peak	ns
ENSMUSG00000001911.16	987.1	-0.263098	0.319688	-0.822985	0.410517	0.885995	Nfix	no peak	ns
ENSMUSG00000001918.17	2296.98	-0.0584119	0.309506	-0.188726	0.850307	0.978944	Slc1a5	no peak	ns
ENSMUSG00000001924.15	8386.36	-0.400727	0.362363	-1.10587	0.268781	0.831194	Uba1	no peak	ns
ENSMUSG00000001930.17	185.485	-2.32092	0.744801	-3.11616	0.00183223	0.0533165	Vwf	no peak	pval & log2fc
ENSMUSG00000001942.8	535.166	-0.390417	0.377552	-1.03408	0.301101	0.847238	Siae	no peak	ns
ENSMUSG00000001946.14	1.33693	0.64906	2.61558	0.248152	0.804017	NA	Esam	no peak	ns
ENSMUSG00000001948.10	9.82888	0.088457	0.88728	0.0996945	0.920587	0.991023	Spa17	no peak	ns
ENSMUSG00000001962.8	811.399	-0.200233	0.309276	-0.647424	0.517358	0.912619	Fam50a	no peak	ns
ENSMUSG00000001964.14	1456.19	-0.183168	0.33122	-0.55301	0.580257	0.927848	Emd	no peak	ns
ENSMUSG00000001983.7	164.196	0.103855	0.356168	0.291589	0.770601	0.966095	Taco1	no peak	ns
ENSMUSG00000001985.9	15661.4	-0.61031	0.353407	-1.72693	0.08418	0.56355	Grik3	no peak	ns
ENSMUSG00000001986.16	3656.55	-0.400856	0.742445	-0.539913	0.589257	0.928527	Gria3	no peak	ns
ENSMUSG00000001988.9	1.46911	1.60957	2.55598	0.629726	0.528874	NA	Npas1	no peak	log2fc
ENSMUSG00000001995.9	820.261	0.293563	0.410742	0.714713	0.474786	0.904705	Sipa1l2	no peak	ns
ENSMUSG00000001998.15	302.171	0.096704	0.492961	0.19617	0.844477	0.978142	Ap4e1	no peak	ns
ENSMUSG00000001999.15	678.654	-0.583005	0.336903	-1.73048	0.0835441	0.562425	Blvra	no peak	ns
ENSMUSG00000002006.12	108.674	-5.3451	1.16845	-4.57452	NA	NA	Pdzd4	no peak	log2fc
ENSMUSG00000002007.5	32.7981	-0.584259	0.785102	-0.744183	0.456766	0.90034	Srpk3	no peak	ns
ENSMUSG00000002010.17	2298.28	-0.691976	0.36348	-1.90375	0.0569427	0.47374	Idh3g	no peak	ns
ENSMUSG00000002014.12	2157.43	-0.321439	0.441721	-0.727696	0.4668	0.90254	Ssr4	no peak	ns
ENSMUSG00000002015.5	1704.31	-0.0870671	0.317192	-0.274493	0.783705	0.969234	Bcap31	no peak	ns
ENSMUSG00000002017.10	518.781	0.282447	0.320961	0.880003	0.378858	0.873927	Fam98a	no peak	ns
ENSMUSG00000002020.15	4.71237	-0.661842	1.57465	-0.420311	0.674258	0.945539	Ltbp2	no peak	ns
ENSMUSG00000002028.13	3709.86	0.200732	0.436264	0.460117	0.645432	0.938129	Kmt2a	no peak	ns
ENSMUSG00000002031.13	334.218	-0.572851	0.312913	-1.83071	0.0671445	0.509392	Ift46	no peak	ns
ENSMUSG00000002032.17	3.75094	-0.204648	1.65083	-0.123967	0.901342	0.987267	Tmem25	no peak	ns
ENSMUSG00000002033.14	4.87354	-0.577612	1.1166	-0.517296	0.60495	0.931594	Cd3g	no peak	ns
ENSMUSG00000002043.17	586.89	0.0384833	0.403702	0.095326	0.924056	0.991687	Trappc6a	no peak	ns
ENSMUSG00000002052.6	2883.56	-0.0715204	0.277363	-0.257859	0.796516	0.970956	Supt6	no peak	ns
ENSMUSG00000002055.9	1071.46	0.50891	0.30588	1.66376	0.0961605	0.595459	Spag5	no peak	ns
ENSMUSG00000002058.13	2459.04	-0.542747	0.5293	-1.0254	0.305172	0.848566	Unc119	no peak	ns
ENSMUSG00000002059.18	21.5309	-1.36343	0.855067	-1.59453	0.110817	0.629831	Rab34	no peak	log2fc
ENSMUSG00000002064.10	824.685	-0.03406	0.354551	-0.0960651	0.923469	0.991661	Sdf2	no peak	ns
ENSMUSG00000002068.16	242.012	0.0247648	0.379214	0.0653056	0.947931	0.994435	Ccne1	no peak	ns
ENSMUSG00000002076.12	7.86806	-0.267529	0.854383	-0.313125	0.754185	0.961767	Hsf2bp	no peak	ns
ENSMUSG00000002083.13	241.284	-1.10437	0.597011	-1.84983	0.0643376	0.498165	Bbc3	no peak	log2fc
ENSMUSG00000002100.15	38.5381	-0.31016	0.629902	-0.492393	0.622441	0.935568	Mybpc3	no peak	ns
ENSMUSG00000002102.15	2641.62	-0.397072	0.421446	-0.942165	0.346108	0.863255	Psmc3	no peak	ns
ENSMUSG00000002103.16	980.302	-0.0102421	0.329029	-0.0311283	0.975167	0.997225	Acp2	no peak	ns
ENSMUSG00000002104.11	187.515	-0.193627	0.601132	-0.322103	0.747374	0.96039	Rapsn	no peak	ns
ENSMUSG00000002105.15	326.907	0.0683826	0.386637	0.176865	0.859614	0.980415	Slc39a13	no peak	ns
ENSMUSG00000002107.18	4616.98	0.417617	0.436053	0.957722	0.338203	0.861527	Celf2	no peak	ns
ENSMUSG00000002108.10	31.2573	-0.435604	0.620969	-0.70149	0.482997	0.906537	Nr1h3	no peak	ns
ENSMUSG00000002109.14	179.126	0.223926	0.331972	0.674531	0.499973	0.910015	Ddb2	no peak	ns
ENSMUSG00000002111.8	9752.4	-0.469798	0.434339	-1.08164	0.279412	0.836691	Spi1	no peak	ns
ENSMUSG00000002129.11	2004.82	0.153017	0.346484	0.441629	0.658758	0.941193	Sf3a1	no peak	ns
ENSMUSG00000002147.18	4363.92	-0.551872	0.407824	-1.35321	0.175988	0.741655	Stat6	no peak	ns
ENSMUSG00000002190.13	1.78982	-1.46955	1.79073	-0.820643	0.41185	NA	Clgn	no peak	log2fc
ENSMUSG00000002204.9	7177.48	-0.37519	0.474781	-0.790237	0.42939	0.890237	Napsa	no peak	ns
ENSMUSG00000002205.16	945.893	-0.13433	0.325033	-0.413281	0.679401	0.946093	Vrk3	no peak	ns
ENSMUSG00000002210.11	1089.84	0.0370502	0.300927	0.12312	0.902012	0.987452	Smg9	no peak	ns
ENSMUSG00000002221.11	1206.03	0.609225	0.319796	1.90504	0.0567745	0.47339	Paxip1	no peak	ns
ENSMUSG00000002222.14	1195.12	-0.197992	0.369486	-0.535857	0.592057	0.928981	Rmnd5a	no peak	ns
ENSMUSG00000002227.15	430.87	0.80595	0.338265	2.3826	0.0171909	0.242598	Mov10	no peak	ns
ENSMUSG00000002228.7	11.606	-2.5962	1.3799	-1.88144	0.0599117	0.483059	Ppm1j	no peak	log2fc
ENSMUSG00000002233.13	19.7251	-4.54969	0.992681	-4.58323	4.57839e-06	0.000543872	Rhoc	no peak	pval & log2fc
ENSMUSG00000002249.21	0.555227	-2.62102	3.98808	-0.657213	0.511044	NA	Tead3	no peak	log2fc
ENSMUSG00000002250.16	702.717	-0.285148	0.423951	-0.672596	0.501204	0.910382	Ppard	no peak	ns
ENSMUSG00000002257.8	4929.47	0.142942	0.489445	0.292048	0.77025	0.965945	Def6	no peak	ns
ENSMUSG00000002265.17	1.30388	3.79955	3.58596	1.05956	0.289343	NA	Peg3	no peak	log2fc
ENSMUSG00000002274.13	230.098	0.576302	0.496452	1.16084	0.245706	0.815137	Metrn	no peak	ns
ENSMUSG00000002279.19	541.103	-0.32257	0.406986	-0.792583	0.428021	0.889828	Lmf1	no peak	ns
ENSMUSG00000002280.11	716.788	-0.420542	0.39501	-1.06464	0.287041	0.842494	Ciao3	no peak	ns
ENSMUSG00000002289.16	190.782	0.620967	0.590696	1.05125	0.293145	0.845039	Angptl4	no peak	ns
ENSMUSG00000002297.16	660.568	0.585253	0.410172	1.42685	0.153623	0.71024	Dbf4	no peak	ns
ENSMUSG00000002307.16	680.782	-0.179284	0.299992	-0.597631	0.550086	0.920111	Daxx	no peak	ns
ENSMUSG00000002308.16	61.8051	-0.561675	0.56085	-1.00147	0.316599	0.854658	Cd320	no peak	ns
ENSMUSG00000002319.16	196.709	-0.278935	0.382108	-0.729989	0.465397	0.90254	Ipo4	no peak	ns
ENSMUSG00000002320.15	837.427	0.107902	0.355427	0.303585	0.761444	0.963455	Tm9sf1	no peak	ns
ENSMUSG00000002324.8	2.48604	0.407817	1.95811	0.208271	0.835018	NA	Rec8	no peak	ns
ENSMUSG00000002325.15	1073.12	-0.572953	0.4176	-1.37201	0.17006	0.734097	Irf9	no peak	ns
ENSMUSG00000002326.6	744.271	-0.219574	0.30075	-0.730087	0.465337	0.90254	Gmpr2	no peak	ns
ENSMUSG00000002329.7	402.181	-0.412104	0.358299	-1.15017	0.250075	0.818357	Mdp1	no peak	ns
ENSMUSG00000002332.16	861.157	-1.06937	0.380335	-2.81167	0.00492857	0.108112	Dhrs1	no peak	log2fc
ENSMUSG00000002341.8	5.1815	0.0237482	1.091	0.0217673	0.982634	0.998376	Ncan	no peak	ns
ENSMUSG00000002342.17	423.009	-0.112814	0.313993	-0.359289	0.719379	0.956161	Tmem161a	no peak	ns
ENSMUSG00000002343.11	151.844	0.0224839	0.37366	0.060172	0.952019	0.995512	Armc6	no peak	ns
ENSMUSG00000002345.18	15.3555	-0.349773	0.706333	-0.495195	0.620462	0.935388	Borcs8	no peak	ns
ENSMUSG00000002346.16	93.1832	0.362715	0.437725	0.828636	0.40731	0.884406	Slc25a42	no peak	ns
ENSMUSG00000002365.10	1698.86	0.329947	0.370427	0.890718	0.37308	0.872011	Snx9	no peak	ns
ENSMUSG00000002372.9	1768.75	-0.0571883	0.29022	-0.197052	0.843787	0.978142	Ranbp3	no peak	ns
ENSMUSG00000002379.7	634.363	-0.0982604	0.369513	-0.265919	0.790302	0.969984	Ndufa11	no peak	ns
ENSMUSG00000002384.2	10.6978	-0.135942	0.866602	-0.156867	0.875349	0.982328	Bmp8b	no peak	ns
ENSMUSG00000002393.14	367.129	-1.04297	0.35359	-2.94965	0.00318132	0.0781548	Nr2f6	peak	pval & log2fc
ENSMUSG00000002395.14	1892.5	-0.888453	0.465113	-1.91019	0.0561091	0.470945	Use1	no peak	ns
ENSMUSG00000002396.8	536.341	-0.585231	0.356481	-1.64169	0.100655	0.605897	Ocel1	no peak	ns
ENSMUSG00000002409.18	199.095	-0.323623	0.390137	-0.829512	0.406815	0.884213	Dyrk1b	no peak	ns
ENSMUSG00000002413.15	1320.07	0.954283	0.554058	1.72235	0.0850058	0.564821	Braf	no peak	ns
ENSMUSG00000002416.13	123.536	0.485234	0.383163	1.26639	0.205374	0.779219	Ndufb2	no peak	ns
ENSMUSG00000002428.12	706.66	0.29834	0.541692	0.550756	0.581801	0.928247	Hltf	no peak	ns
ENSMUSG00000002455.14	1160.25	-0.162769	0.302693	-0.537736	0.590759	0.928892	Prpf6	no peak	ns
ENSMUSG00000002458.13	3173.78	-0.0596032	0.36131	-0.164964	0.868972	0.981747	Rgs19	no peak	ns
ENSMUSG00000002459.17	1.34637	-2.75554	2.17036	-1.26962	0.20422	NA	Rgs20	no peak	log2fc
ENSMUSG00000002475.16	3.8095	-1.87704	1.37674	-1.36339	0.172759	0.738457	Abhd3	no peak	log2fc
ENSMUSG00000002477.5	858.873	0.177796	0.337724	0.526453	0.598573	0.930649	Snrpd1	no peak	ns
ENSMUSG00000002486.15	262.697	-0.129775	0.387011	-0.335328	0.737378	0.957932	Tchp	no peak	ns
ENSMUSG00000002489.16	2709.05	0.457118	0.462457	0.988455	0.32293	0.856849	Tiam1	no peak	ns
ENSMUSG00000002496.10	1646.95	0.269973	0.284255	0.949756	0.342236	0.863255	Tsc2	no peak	ns
ENSMUSG00000002500.15	67.8787	-0.825513	0.829491	-0.995204	0.319637	0.855714	Rpl3l	no peak	ns
ENSMUSG00000002504.15	158.094	-0.423343	0.743847	-0.569127	0.56927	0.925882	Slc9a3r2	no peak	ns
ENSMUSG00000002524.17	2296.71	-0.0954397	0.344114	-0.277349	0.781512	0.968438	Puf60	no peak	ns
ENSMUSG00000002546.16	2121.61	-0.0356928	0.352724	-0.101192	0.919398	0.990938	Golga2	no peak	ns
ENSMUSG00000002550.16	617.571	0.0245424	0.333255	0.0736445	0.941293	0.994031	Uck1	no peak	ns
ENSMUSG00000002565.16	46.8759	-3.37346	1.08003	-3.1235	0.00178715	0.0523292	Scin	no peak	pval & log2fc
ENSMUSG00000002578.18	0.956263	-1.01315	2.47907	-0.408683	0.682772	NA	Ikzf4	no peak	log2fc
ENSMUSG00000002580.7	538.163	-0.62855	0.402815	-1.56039	0.118667	0.649422	Mien1	no peak	ns
ENSMUSG00000002588.13	1.00077	-0.0354007	2.79385	-0.0126709	0.98989	NA	Pon1	no peak	ns
ENSMUSG00000002602.16	72.9078	-1.52917	0.640476	-2.38756	0.0169608	0.241106	Axl	no peak	log2fc
ENSMUSG00000002603.15	7875.32	0.130309	0.338062	0.385459	0.699897	0.950052	Tgfb1	no peak	ns
ENSMUSG00000002608.8	1248.44	0.166391	0.307201	0.541637	0.588069	0.928427	Ccdc97	no peak	ns
ENSMUSG00000002617.14	203.46	0.0495611	0.736115	0.0673278	0.946321	0.994435	Zfp40	no peak	ns
ENSMUSG00000002625.10	982.169	-0.0404125	0.36314	-0.111286	0.911389	0.989368	Akap8l	no peak	ns
ENSMUSG00000002635.11	405.458	-0.207785	0.305827	-0.679418	0.496873	0.90973	Pdcd2l	no peak	ns
ENSMUSG00000002658.9	1277.42	0.0795547	0.375294	0.21198	0.832123	0.975824	Gtf2f1	no peak	ns
ENSMUSG00000002660.8	394.017	0.205628	0.384246	0.535146	0.592549	0.928981	Clpp	no peak	ns
ENSMUSG00000002661.14	116.825	-0.864737	0.462088	-1.87137	0.0612942	0.488091	Alkbh7	no peak	ns
ENSMUSG00000002668.8	1904.93	-0.140084	0.460725	-0.304051	0.761089	0.963365	Dennd1c	no peak	ns
ENSMUSG00000002679.14	365.997	0.247798	0.362981	0.682674	0.494813	0.90973	Med6	no peak	ns
ENSMUSG00000002688.8	4.36761	0.720789	1.14663	0.628613	0.529603	0.916139	Prkd1	no peak	ns
ENSMUSG00000002699.13	3640.23	-0.201802	0.278009	-0.725882	0.467911	0.902907	Lcp2	no peak	ns
ENSMUSG00000002718.14	1209.51	0.176084	0.390456	0.450969	0.652012	0.939827	Cse1l	no peak	ns
ENSMUSG00000002728.14	455.689	0.0443956	0.315256	0.140824	0.888009	0.984934	Naa20	no peak	ns
ENSMUSG00000002731.6	397.597	0.0576427	0.378718	0.152205	0.879025	0.983064	Prkra	no peak	ns
ENSMUSG00000002732.14	83.5552	0.198585	0.485834	0.408751	0.682723	0.946093	Fkbp7	no peak	ns
ENSMUSG00000002733.8	880.704	-0.266777	0.329736	-0.809063	0.418479	0.886895	Plekha3	no peak	ns
ENSMUSG00000002741.9	1848.24	-0.0241807	0.342026	-0.0706985	0.943638	0.994225	Ykt6	no peak	ns
ENSMUSG00000002748.7	4302.71	0.282723	0.297919	0.948991	0.342625	0.863255	Baz1b	no peak	ns
ENSMUSG00000002763.16	721.655	-0.203311	0.363948	-0.558626	0.576417	0.927358	Pex6	no peak	ns
ENSMUSG00000002767.13	651.212	-0.0965277	0.383175	-0.251916	0.801106	0.971729	Mrpl2	no peak	ns
ENSMUSG00000002768.8	943.389	-0.308257	0.454922	-0.677605	0.498022	0.90973	Mea1	no peak	ns
ENSMUSG00000002769.9	22.1438	0.691701	0.664759	1.04053	0.298094	0.846784	Gnmt	no peak	ns
ENSMUSG00000002771.12	38.2121	-0.315913	0.518837	-0.608886	0.5426	0.919222	Grin2d	no peak	ns
ENSMUSG00000002778.14	1612.34	-0.361714	0.319867	-1.13082	0.258129	0.822312	Kdelr1	no peak	ns
ENSMUSG00000002781.19	273.485	-0.112798	0.316649	-0.356224	0.721673	0.956475	Tmem143	no peak	ns
ENSMUSG00000002791.17	6.59308	-0.0212119	0.993161	-0.021358	0.98296	0.998495	Pdxk-ps	no peak	ns
ENSMUSG00000002797.9	140.916	-0.50078	0.47458	-1.05521	0.291331	0.844537	Ggct	no peak	ns
ENSMUSG00000002799.6	48.6843	-1.90256	0.693682	-2.7427	0.00609364	0.125133	Jag2	no peak	log2fc
ENSMUSG00000002803.14	128.891	0.267205	0.395281	0.675986	0.499049	0.909883	Btbd6	no peak	ns
ENSMUSG00000002804.4	399.472	-0.634338	0.406821	-1.55925	0.118936	0.649473	Nudt14	no peak	ns
ENSMUSG00000002808.7	1.75674	0.466867	2.87644	0.162307	0.871064	NA	Epdr1	no peak	ns
ENSMUSG00000002812.4	4043.06	-0.151464	0.285364	-0.530776	0.595574	0.929507	Flii	no peak	ns
ENSMUSG00000002814.15	612.107	0.695706	0.386034	1.80219	0.0715161	0.524946	Top3a	no peak	ns
ENSMUSG00000002820.6	821.833	-0.557161	0.46609	-1.19539	0.231933	0.804947	Atg4d	no peak	ns
ENSMUSG00000002825.8	248.972	0.184326	0.33463	0.550836	0.581746	0.928247	Qtrt1	no peak	ns
ENSMUSG00000002831.14	4.81665	0.495067	1.76106	0.281118	0.77862	0.968382	Plin4	no peak	ns
ENSMUSG00000002833.11	992.247	0.183609	0.27818	0.660035	0.509231	0.912085	Hdgfl2	no peak	ns
ENSMUSG00000002835.9	1596.5	0.60224	0.36457	1.65192	0.098551	0.60053	Chaf1a	no peak	ns
ENSMUSG00000002844.9	1526.27	-0.266907	0.384932	-0.693388	0.488066	0.908826	Adprh	no peak	ns
ENSMUSG00000002845.14	583.806	0.161221	0.280642	0.574471	0.565649	0.925756	Tmem39a	no peak	ns
ENSMUSG00000002846.9	342.184	-0.00266886	0.311247	-0.00857473	0.993158	0.999019	Timmdc1	no peak	ns
ENSMUSG00000002847.7	16.3345	-0.941128	1.31769	-0.714227	0.475087	0.904763	Pla1a	no peak	ns
ENSMUSG00000002870.8	3110.47	0.690122	0.457646	1.50798	0.13156	0.672877	Mcm2	no peak	ns
ENSMUSG00000002871.14	447.437	-0.386892	0.432612	-0.894316	0.371153	0.871315	Tpra1	no peak	ns
ENSMUSG00000002881.14	1118.78	0.245765	0.408557	0.601543	0.547478	0.920008	Nab1	no peak	ns
ENSMUSG00000002885.14	15490.4	-1.04661	0.567954	-1.84277	0.0653625	0.502208	Adgre5	no peak	log2fc
ENSMUSG00000002897.5	6672.28	-1.41576	0.406561	-3.48229	0.000497148	0.0210157	Il17ra	peak	pval & log2fc
ENSMUSG00000002900.16	8.40277	2.67136	1.25792	2.12363	0.033701	0.355046	Lamb1	no peak	log2fc
ENSMUSG00000002908.17	6.81825	-2.6263	1.72532	-1.52222	0.127955	0.664911	Kcnn1	no peak	log2fc
ENSMUSG00000002910.11	243.043	-0.510272	0.43078	-1.18453	0.236203	0.809883	Arrdc2	no peak	ns
ENSMUSG00000002944.15	13.9044	-0.654047	0.873638	-0.748648	0.45407	0.899883	Cd36	no peak	ns
ENSMUSG00000002948.19	29.9022	0.607121	0.604638	1.00411	0.315327	0.854658	Map2k7	no peak	ns
ENSMUSG00000002949.15	852.641	0.0803755	0.283679	0.283333	0.776922	0.967898	Timm44	no peak	ns
ENSMUSG00000002957.11	2559.99	-1.21123	0.389657	-3.10845	0.00188071	0.0543061	Ap2a2	peak	pval & log2fc
ENSMUSG00000002963.17	5259.19	-0.264955	0.560383	-0.47281	0.636348	0.936521	Pnkp	no peak	ns
ENSMUSG00000002968.9	1088	0.382891	0.314084	1.21907	0.222817	0.798405	Med25	no peak	ns
ENSMUSG00000002980.14	7.64664	-5.42255	1.81277	-2.99131	0.00277785	0.070456	Bcam	no peak	pval & log2fc
ENSMUSG00000002981.10	2601.82	-0.547007	0.390659	-1.40021	0.161449	0.72315	Clptm1	no peak	ns
ENSMUSG00000002983.17	194.963	-1.08087	0.5496	-1.96666	0.0492228	0.439098	Relb	no peak	log2fc
ENSMUSG00000002984.17	1049.07	0.217757	0.379545	0.57373	0.56615	0.925756	Tomm40	no peak	ns
ENSMUSG00000002985.16	906.086	-1.7588	0.485157	-3.62522	0.000288721	0.0138593	Apoe	no peak	pval & log2fc
ENSMUSG00000002996.17	1330.17	-0.520053	0.411203	-1.26471	0.205976	0.780377	Hbp1	no peak	ns
ENSMUSG00000002997.15	1227.64	0.398518	0.277734	1.43489	0.151318	0.708001	Prkar2b	no peak	ns
ENSMUSG00000003031.14	1541.59	-0.13959	0.37494	-0.3723	0.70967	0.952786	Cdkn1b	no peak	ns
ENSMUSG00000003032.8	395.352	-2.76704	0.65735	-4.20938	2.56069e-05	0.00218144	Klf4	peak	pval & log2fc
ENSMUSG00000003033.15	3485.38	-0.350313	0.428495	-0.817543	0.413618	0.886703	Ap1m1	no peak	ns
ENSMUSG00000003037.16	2418.58	-0.385596	0.398575	-0.967435	0.333326	0.859015	Rab8a	no peak	ns
ENSMUSG00000003038.15	13937.3	0.763094	0.457611	1.66756	0.0954028	0.594229	Hmgn2	no peak	ns
ENSMUSG00000003039.9	1652.96	-0.517489	0.411319	-1.25812	0.208349	0.783196	Fam32a	no peak	ns
ENSMUSG00000003062.13	328.072	-1.97848	0.522295	-3.78805	0.000151836	0.0083328	Stard3nl	peak	pval & log2fc
ENSMUSG00000003068.16	3111.27	0.197846	0.306194	0.646147	0.518184	0.913403	Stk11	no peak	ns
ENSMUSG00000003070.6	0.674799	-1.53575	3.70494	-0.414514	0.678498	NA	Efna2	no peak	log2fc
ENSMUSG00000003072.15	2051.81	-0.307453	0.344042	-0.893648	0.37151	0.871489	Atp5d	no peak	ns
ENSMUSG00000003099.11	1642.23	-0.261181	0.302497	-0.863416	0.387909	0.877648	Ppp5c	no peak	ns
ENSMUSG00000003119.14	1575.29	0.30849	0.379236	0.813452	0.415959	0.886703	Cdk12	no peak	ns
ENSMUSG00000003123.15	1053.42	-0.329605	0.345468	-0.954081	0.340042	0.862319	Lipe	no peak	ns
ENSMUSG00000003131.7	1229.99	-0.178302	0.274933	-0.648529	0.516643	0.912583	Pafah1b2	no peak	ns
ENSMUSG00000003134.10	2538.63	1.35436	0.49109	2.75787	0.005818	0.121197	Tbc1d8	no peak	log2fc
ENSMUSG00000003135.15	766.187	0.125008	0.302112	0.413781	0.679034	0.946093	Cnot11	no peak	ns
ENSMUSG00000003153.10	365.019	1.22628	0.604296	2.02927	0.0424312	0.405289	Slc2a3	no peak	log2fc
ENSMUSG00000003154.15	481.466	-0.2446	0.476298	-0.513545	0.60757	0.932416	Foxj2	no peak	ns
ENSMUSG00000003161.15	1584.84	-0.0232347	0.402691	-0.0576985	0.953989	0.99607	Sri	no peak	ns
ENSMUSG00000003166.20	12.2644	-0.420975	0.846536	-0.497291	0.618984	0.934876	Dgcr2	no peak	ns
ENSMUSG00000003184.15	1277.5	-0.484756	0.357324	-1.35663	0.174899	0.740643	Irf3	no peak	ns
ENSMUSG00000003190.12	557.029	0.500263	0.345854	1.44646	0.148049	0.702753	Bcl2l12	no peak	ns
ENSMUSG00000003198.10	117.485	0.328142	0.515793	0.63619	0.524653	0.915447	Zfp959	no peak	ns
ENSMUSG00000003199.16	601.212	-1.03043	0.468771	-2.19815	0.0279382	0.321307	Mpnd	no peak	log2fc
ENSMUSG00000003200.10	991.209	-0.0424746	0.319445	-0.132964	0.894222	0.985588	Sh3gl1	no peak	ns
ENSMUSG00000003206.7	1957.11	-0.285975	0.459557	-0.622284	0.533755	0.916737	Ebi3	no peak	ns
ENSMUSG00000003208.9	396.272	0.165893	0.394138	0.420901	0.673827	0.945539	Yju2	no peak	ns
ENSMUSG00000003226.7	2564.02	0.66653	0.60053	1.1099	0.267041	0.829253	Ranbp2	no peak	ns
ENSMUSG00000003227.4	0.332391	1.82359	4.03519	0.45192	0.651326	NA	Edar	no peak	log2fc
ENSMUSG00000003228.9	818.325	-1.27402	0.606825	-2.09949	0.0357742	0.36591	Grk5	no peak	log2fc
ENSMUSG00000003233.12	872.017	0.280766	0.352032	0.797557	0.425128	0.889289	Dvl3	no peak	ns
ENSMUSG00000003234.16	820.674	-0.424846	0.423705	-1.00269	0.316009	0.854658	Abcf3	no peak	ns
ENSMUSG00000003235.13	1013.11	-0.289576	0.366697	-0.789687	0.429711	0.890237	Eif2b5	no peak	ns
ENSMUSG00000003269.17	821.846	-0.139789	0.356585	-0.392023	0.695041	0.948894	Cyth2	no peak	ns
ENSMUSG00000003271.17	11.4298	-0.526695	0.702315	-0.749941	0.45329	0.899517	Sult2b1	no peak	ns
ENSMUSG00000003279.17	25.5441	0.294354	0.529396	0.556018	0.578198	0.927521	Dlgap1	no peak	ns
ENSMUSG00000003282.9	55.1254	1.5206	0.906548	1.67735	0.0934744	0.590116	Plag1	no peak	log2fc
ENSMUSG00000003283.14	3240.22	0.060485	0.482279	0.125415	0.900195	0.986787	Hck	no peak	ns
ENSMUSG00000003299.10	683.003	-0.453522	0.336202	-1.34896	0.17735	0.743177	Mrpl4	no peak	ns
ENSMUSG00000003308.15	1638.62	-0.415512	0.36041	-1.15289	0.248956	0.817331	Keap1	no peak	ns
ENSMUSG00000003309.14	167.101	-0.63187	0.53827	-1.17389	0.240438	0.81194	Ap1m2	no peak	ns
ENSMUSG00000003316.14	4659.44	-0.35315	0.27414	-1.28821	0.197672	0.771333	Glg1	no peak	ns
ENSMUSG00000003341.9	2.18333	-0.288341	1.5096	-0.191005	0.848522	NA	Atp8b3	no peak	ns
ENSMUSG00000003344.14	544.704	-0.366933	0.325002	-1.12902	0.258889	0.822878	Btbd2	no peak	ns
ENSMUSG00000003345.16	1998.46	-0.0800938	0.36862	-0.21728	0.82799	0.975246	Csnk1g2	no peak	ns
ENSMUSG00000003346.14	1218.68	-0.526416	0.408717	-1.28797	0.197757	0.771501	Abhd17a	no peak	ns
ENSMUSG00000003348.10	2507.45	-0.779747	0.478248	-1.63042	0.103012	0.609234	Mob3a	no peak	ns
ENSMUSG00000003352.14	6.00583	-2.09115	1.5366	-1.3609	0.173546	0.738831	Cacnb3	no peak	log2fc
ENSMUSG00000003354.6	10.9326	-0.249608	0.916038	-0.272486	0.785248	0.96949	Ccdc65	no peak	ns
ENSMUSG00000003355.7	66.1801	-0.173916	0.667383	-0.260595	0.794405	0.970789	Fkbp11	no peak	ns
ENSMUSG00000003360.15	2270.34	-0.00253277	0.316274	-0.00800813	0.993611	0.999023	Ddx23	no peak	ns
ENSMUSG00000003363.15	1461.47	0.157242	0.552676	0.28451	0.77602	0.967533	Pld3	no peak	ns
ENSMUSG00000003378.9	126.166	1.01155	0.500989	2.01911	0.0434756	0.410873	Grik5	no peak	log2fc
ENSMUSG00000003379.7	145.938	-0.623921	0.606082	-1.02943	0.303276	0.847612	Cd79a	no peak	ns
ENSMUSG00000003380.11	1304.45	-0.578569	0.461912	-1.25255	0.210369	0.785442	Rabac1	no peak	ns
ENSMUSG00000003382.18	526.462	-0.30622	0.389048	-0.7871	0.431223	0.891075	Etv3	no peak	ns
ENSMUSG00000003402.14	2064.61	0.0220197	0.353273	0.0623305	0.9503	0.995131	Prkcsh	no peak	ns
ENSMUSG00000003410.8	1.79131	2.05033	2.11146	0.971048	0.331524	NA	Elavl3	no peak	log2fc
ENSMUSG00000003411.10	3.46463	-0.459707	1.28242	-0.358468	0.719993	0.956314	Rab3b	no peak	ns
ENSMUSG00000003418.11	7.73486	0.442298	1.06698	0.414532	0.678484	0.946093	St8sia6	no peak	ns
ENSMUSG00000003420.8	714.21	-3.23152	0.561023	-5.76005	8.40895e-09	3.58699e-06	Fcgrt	peak	pval & log2fc
ENSMUSG00000003421.13	1083.32	-0.266194	0.384947	-0.691507	0.489247	0.908887	Nosip	no peak	ns
ENSMUSG00000003423.15	906.509	-0.178612	0.389105	-0.459032	0.646211	0.938129	Pih1d1	no peak	ns
ENSMUSG00000003429.11	12795	-0.713254	0.441378	-1.61597	0.106101	0.617489	Rps11	no peak	ns
ENSMUSG00000003435.9	3759.66	-0.142438	0.310153	-0.459251	0.646054	0.938129	Supt5	no peak	ns
ENSMUSG00000003436.11	0.827317	1.81913	2.55217	0.712776	0.475984	NA	Dll3	no peak	log2fc
ENSMUSG00000003437.14	1133.15	0.182799	0.286319	0.638446	0.523184	0.915447	Paf1	no peak	ns
ENSMUSG00000003438.17	792.384	-0.0366456	0.427406	-0.0857397	0.931673	0.992478	Timm50	no peak	ns
ENSMUSG00000003444.8	170.674	-0.0210163	0.394788	-0.0532345	0.957545	0.996315	Med29	no peak	ns
ENSMUSG00000003452.15	10.2311	0.431514	0.822404	0.524699	0.599793	0.930649	Bicd1	no peak	ns
ENSMUSG00000003458.12	3275.07	-0.108108	0.295058	-0.366396	0.71407	0.954909	Ncstn	no peak	ns
ENSMUSG00000003464.13	812.029	-0.141186	0.338178	-0.417489	0.676321	0.946093	Pex19	no peak	ns
ENSMUSG00000003469.9	1.44832	-2.86299	2.59054	-1.10517	0.269086	NA	Phyhip	no peak	log2fc
ENSMUSG00000003484.4	1015.31	-1.16973	0.712886	-1.64083	0.100833	0.605904	Cyp4f18	no peak	log2fc
ENSMUSG00000003500.13	289.387	-0.0494731	0.750334	-0.0659348	0.94743	0.994435	Impdh1	no peak	ns
ENSMUSG00000003518.13	898.957	-2.61291	0.492982	-5.30022	1.15665e-07	2.68013e-05	Dusp3	peak	pval & log2fc
ENSMUSG00000003526.12	707.633	1.40063	0.533392	2.6259	0.00864212	0.159179	Prodh	no peak	log2fc
ENSMUSG00000003527.9	475.161	-0.0343455	0.361117	-0.0951089	0.924228	0.991754	Ess2	no peak	ns
ENSMUSG00000003528.15	601.914	-0.0249337	0.375149	-0.0664635	0.947009	0.994435	Slc25a1	no peak	ns
ENSMUSG00000003531.15	216.865	0.196222	0.342963	0.572137	0.567229	0.925789	Dgcr6	no peak	ns
ENSMUSG00000003534.17	13.556	0.227797	0.791559	0.287783	0.773513	0.967291	Ddr1	no peak	ns
ENSMUSG00000003541.6	93.1236	0.334482	0.509915	0.655955	0.511853	0.912085	Ier3	no peak	ns
ENSMUSG00000003545.3	24.1169	-1.49564	1.14759	-1.30329	0.192477	0.76269	Fosb	no peak	log2fc
ENSMUSG00000003546.10	872.636	-0.36103	0.379558	-0.951184	0.341511	0.863255	Klc4	no peak	ns
ENSMUSG00000003549.9	255.887	-0.114761	0.341413	-0.336135	0.736769	0.957909	Ercc1	no peak	ns
ENSMUSG00000003559.8	255.715	0.497426	0.588787	0.844833	0.398204	0.882498	As3mt	no peak	ns
ENSMUSG00000003573.15	375.88	-0.526728	0.393461	-1.3387	0.180667	0.747561	Homer3	no peak	ns
ENSMUSG00000003575.13	487.984	0.162989	0.317114	0.513977	0.607268	0.932399	Crtc1	no peak	ns
ENSMUSG00000003581.14	329.175	-0.560052	0.368692	-1.51903	0.128756	0.667017	Rnf215	no peak	ns
ENSMUSG00000003585.13	9.43424	-2.43176	0.943078	-2.57854	0.00992192	0.17275	Sec14l2	no peak	log2fc
ENSMUSG00000003604.14	211.542	-0.228579	0.390841	-0.584838	0.558656	0.923366	Aven	no peak	ns
ENSMUSG00000003617.16	17.0083	-0.69679	0.832934	-0.836549	0.402846	0.883091	Cp	no peak	ns
ENSMUSG00000003623.4	666.527	0.0668383	0.351284	0.190269	0.849099	0.978944	Crot	no peak	ns
ENSMUSG00000003644.17	10652.9	0.212735	0.383552	0.554644	0.579138	0.927662	Rps6ka1	no peak	ns
ENSMUSG00000003660.10	4826.04	0.0475132	0.274996	0.172778	0.862826	0.980547	Snrnp200	no peak	ns
ENSMUSG00000003662.10	511.297	-0.255846	0.379354	-0.674426	0.50004	0.910015	Ciao1	no peak	ns
ENSMUSG00000003680.16	386.651	-0.128081	0.456591	-0.280515	0.779082	0.968382	Taf6l	no peak	ns
ENSMUSG00000003721.14	252.725	0.112557	0.344987	0.326264	0.744225	0.959159	Insig2	no peak	ns
ENSMUSG00000003731.13	1139.54	0.0244449	0.29934	0.0816627	0.934915	0.99307	Kpna6	no peak	ns
ENSMUSG00000003746.16	743.888	-0.117013	0.444085	-0.263492	0.792171	0.970259	Man1a	no peak	ns
ENSMUSG00000003752.9	155.566	-0.518468	0.415646	-1.24738	0.212258	0.788106	Itpkc	no peak	ns
ENSMUSG00000003762.13	402.157	-0.635889	0.422929	-1.50354	0.132701	0.674609	Coq8b	no peak	ns
ENSMUSG00000003778.14	2138.54	0.417262	0.335998	1.24186	0.214288	0.791492	Brd8	no peak	ns
ENSMUSG00000003779.16	1112.04	-0.0735965	0.338406	-0.21748	0.827835	0.975246	Kif20a	no peak	ns
ENSMUSG00000003808.18	1602.93	0.275325	0.361591	0.761426	0.446403	0.896512	Farsa	no peak	ns
ENSMUSG00000003809.14	288.902	-0.173333	0.383701	-0.451739	0.651457	0.939827	Gcdh	no peak	ns
ENSMUSG00000003810.13	1037.2	-0.116559	0.39642	-0.29403	0.768735	0.965278	Mast2	no peak	ns
ENSMUSG00000003812.13	1641.73	-0.105584	0.357001	-0.295754	0.767418	0.965005	Dnase2a	no peak	ns
ENSMUSG00000003813.15	1143.56	-0.0159013	0.295548	-0.0538027	0.957092	0.996315	Rad23a	no peak	ns
ENSMUSG00000003814.8	21571.3	0.289666	0.445077	0.650821	0.515162	0.912085	Calr	no peak	ns
ENSMUSG00000003824.12	455.05	0.687004	0.408898	1.68013	0.0929311	0.588668	Syce2	no peak	ns
ENSMUSG00000003847.16	825.651	0.647705	0.677481	0.956049	0.339048	0.861782	Nfat5	no peak	ns
ENSMUSG00000003848.14	597.712	0.0673319	0.323543	0.208108	0.835145	0.976589	Nob1	no peak	ns
ENSMUSG00000003849.8	20.9785	-0.92821	1.05093	-0.883228	0.377113	0.873927	Nqo1	no peak	ns
ENSMUSG00000003863.18	4.54972	-2.58777	1.27922	-2.02292	0.0430816	0.408383	Ppfia3	no peak	log2fc
ENSMUSG00000003865.16	2148.07	0.592574	0.496889	1.19257	0.233038	0.806396	Gys1	no peak	ns
ENSMUSG00000003868.14	1470.01	0.130821	0.370949	0.352666	0.724339	0.956504	Ruvbl2	no peak	ns
ENSMUSG00000003872.9	1.50093	0.969866	2.18603	0.443666	0.657284	NA	Lin7b	no peak	ns
ENSMUSG00000003873.11	652.409	-0.322267	0.320544	-1.00537	0.314717	0.854658	Bax	no peak	ns
ENSMUSG00000003882.5	5.60276	0.217832	1.17709	0.18506	0.853182	0.979228	Il7r	no peak	ns
ENSMUSG00000003923.14	386.505	0.211471	0.302989	0.697949	0.485209	0.908058	Tfam	no peak	ns
ENSMUSG00000003929.11	147.095	0.590079	0.612389	0.963569	0.335262	0.860576	Zfp81	no peak	ns
ENSMUSG00000003934.5	3.79832	0.560727	1.2371	0.45326	0.650362	0.939802	Efnb3	no peak	ns
ENSMUSG00000003948.17	123.801	0.565593	0.477104	1.18547	0.235831	0.809883	Mmd	no peak	ns
ENSMUSG00000003949.16	19.0023	3.4726	3.65723	0.949516	NA	NA	Hlf	no peak	log2fc
ENSMUSG00000003955.8	431.004	-0.364097	0.400508	-0.909089	0.363303	0.869696	Fam162a	no peak	ns
ENSMUSG00000003970.9	16123.7	-0.425473	0.424504	-1.00228	0.316206	0.854658	Rpl8	no peak	ns
ENSMUSG00000003974.6	1.83031	-2.21011	2.44441	-0.904147	0.365917	NA	Grm3	no peak	log2fc
ENSMUSG00000003992.15	255.789	-1.4538	0.707706	-2.05424	0.039952	0.391477	Ssbp2	no peak	log2fc
ENSMUSG00000004018.9	153.23	0.0877975	0.405538	0.216496	0.828601	0.975353	Fancl	no peak	ns
ENSMUSG00000004031.13	0.482665	-0.860095	4.04717	-0.212518	0.831703	NA	Brinp2	no peak	ns
ENSMUSG00000004032.10	20.7163	-0.501172	0.908477	-0.551662	0.58118	0.928233	Gstm5	no peak	ns
ENSMUSG00000004035.12	22.1211	1.7042	0.918513	1.85539	0.06354	0.496238	Gstm7	no peak	log2fc
ENSMUSG00000004038.9	755.281	1.18464	0.618851	1.91425	0.0555882	0.468073	Gstm3	no peak	log2fc
ENSMUSG00000004040.16	4411.36	0.14514	0.343298	0.42278	0.672456	0.945149	Stat3	no peak	ns
ENSMUSG00000004043.14	1708.7	-0.106112	0.336641	-0.315207	0.752605	0.961767	Stat5a	no peak	ns
ENSMUSG00000004044.9	3.74965	-1.16555	1.23741	-0.941927	0.34623	0.863255	Cavin1	no peak	log2fc
ENSMUSG00000004054.9	2766.62	-0.409556	0.360563	-1.13588	0.256008	0.822249	Map3k11	no peak	ns
ENSMUSG00000004056.15	2750.91	-0.465288	0.456323	-1.01965	0.307897	0.850712	Akt2	no peak	ns
ENSMUSG00000004069.17	774.489	-0.264067	0.355013	-0.743824	0.456983	0.900449	Dnaja3	no peak	ns
ENSMUSG00000004070.15	1628.56	-0.324501	0.371041	-0.874568	0.381809	0.875205	Hmox2	no peak	ns
ENSMUSG00000004071.13	630.221	-0.170764	0.370154	-0.461332	0.64456	0.938075	Cdip1	no peak	ns
ENSMUSG00000004085.14	1305.35	-0.10425	0.443813	-0.234896	0.81429	0.974644	Map3k20	no peak	ns
ENSMUSG00000004096.9	1169.85	-0.0784543	0.274012	-0.286317	0.774635	0.967383	Cwc15	no peak	ns
ENSMUSG00000004098.7	162.459	3.54169	0.502974	7.0415	1.90182e-12	2.97461e-09	Col5a3	no peak	pval & log2fc
ENSMUSG00000004099.16	6698.17	0.68773	0.362534	1.89701	0.057827	0.475508	Dnmt1	no peak	ns
ENSMUSG00000004100.12	827.416	0.294795	0.372203	0.792028	0.428344	0.889828	Ppan	no peak	ns
ENSMUSG00000004105.8	662.859	-4.21262	0.891889	-4.72325	2.32104e-06	0.000302525	Angptl2	no peak	pval & log2fc
ENSMUSG00000004110.17	51.6599	0.620381	0.994116	0.624053	0.532593	0.916729	Cacna1e	no peak	ns
ENSMUSG00000004113.18	1116.32	-1.26661	0.644943	-1.96392	0.0495398	0.441297	Cacna1b	no peak	log2fc
ENSMUSG00000004127.12	70.6935	-0.0294192	0.432812	-0.0679723	0.945808	0.994391	Trmt10a	no peak	ns
ENSMUSG00000004151.17	3.20667	-4.1361	1.90315	-2.17329	0.0297583	NA	Etv1	no peak	log2fc
ENSMUSG00000004187.11	28.0575	-1.13199	0.743113	-1.52331	0.12768	0.664753	Kifc2	no peak	log2fc
ENSMUSG00000004207.14	43098.8	-2.19872	0.732399	-3.00208	0.00268145	0.0685765	Psap	peak	pval & log2fc
ENSMUSG00000004221.16	1243.32	-0.264371	0.342806	-0.771197	0.44059	0.8938	Ikbkg	no peak	ns
ENSMUSG00000004231.15	3.59403	-0.0628428	1.42254	-0.0441764	0.964764	0.996315	Pax2	no peak	ns
ENSMUSG00000004233.14	285.982	0.188534	0.355526	0.530295	0.595907	0.929655	Wars2	no peak	ns
ENSMUSG00000004263.15	25.9846	0.363286	0.605698	0.59978	0.548653	0.920008	Atn1	no peak	ns
ENSMUSG00000004264.17	2062.76	-0.305071	0.382004	-0.798607	0.424518	0.889289	Phb2	no peak	ns
ENSMUSG00000004266.15	14603.1	-0.441269	0.454611	-0.970651	0.331722	0.858541	Ptpn6	no peak	ns
ENSMUSG00000004267.16	0.642241	2.77998	3.07075	0.90531	0.365301	NA	Eno2	no peak	log2fc
ENSMUSG00000004268.11	1039.68	0.0505761	0.330332	0.153107	0.878314	0.982951	Emg1	no peak	ns
ENSMUSG00000004270.13	1090.55	-0.0691985	0.408044	-0.169586	0.865336	0.980929	Lpcat3	no peak	ns
ENSMUSG00000004285.12	1256.34	-0.407023	0.370206	-1.09945	0.271572	0.832522	Atp6v1f	no peak	ns
ENSMUSG00000004317.14	399.705	-0.63324	0.468458	-1.35175	0.176454	0.741655	Clcn5	no peak	ns
ENSMUSG00000004319.15	771.005	0.508123	0.442778	1.14758	0.251142	0.818902	Clcn3	no peak	ns
ENSMUSG00000004328.15	101.5	-0.332761	1.10215	-0.301918	0.762714	0.964064	Hif3a	no peak	ns
ENSMUSG00000004347.17	5.0159	0.643633	1.10486	0.582546	0.560199	0.924016	Pde1c	no peak	ns
ENSMUSG00000004356.8	840.597	0.14097	0.407929	0.345575	0.729662	0.956504	Utp20	no peak	ns
ENSMUSG00000004359.16	14.0487	-1.13186	0.805272	-1.40557	0.159853	0.720699	Spic	no peak	log2fc
ENSMUSG00000004364.14	1918.27	0.38646	0.461409	0.837566	0.402275	0.882972	Cul3	no peak	ns
ENSMUSG00000004371.15	1.88939	-0.321849	1.79879	-0.178926	0.857996	NA	Il11	no peak	ns
ENSMUSG00000004383.18	16.5573	-0.707652	0.951871	-0.743433	0.45722	0.900449	Large1	no peak	ns
ENSMUSG00000004393.10	726.09	-0.0139079	0.397598	-0.0349797	0.972096	0.996975	Ddx56	no peak	ns
ENSMUSG00000004394.12	716.312	0.137164	0.340278	0.403094	0.686879	0.94722	Tmed4	no peak	ns
ENSMUSG00000004415.15	2.128	-0.688873	1.93146	-0.35666	0.721346	NA	Col26a1	no peak	ns
ENSMUSG00000004446.12	1872.7	-0.374718	0.347819	-1.07734	0.28133	0.839141	Bid	no peak	ns
ENSMUSG00000004451.14	2176.36	-0.499295	0.381946	-1.30724	0.191132	0.760999	Ralb	no peak	ns
ENSMUSG00000004455.16	4997.3	0.0350854	0.340196	0.103133	0.917857	0.990754	Ppp1cc	no peak	ns
ENSMUSG00000004460.17	2125.95	-0.0792563	0.28845	-0.274767	0.783495	0.969234	Dnajb11	no peak	ns
ENSMUSG00000004462.7	412.013	0.136236	0.34211	0.398224	0.690465	0.948101	Tbccd1	no peak	ns
ENSMUSG00000004473.10	549.967	2.10346	1.52801	1.37659	NA	NA	Clec11a	no peak	log2fc
ENSMUSG00000004500.9	206.951	-0.0323867	0.441928	-0.073285	0.941579	0.994031	Zfp324	no peak	ns
ENSMUSG00000004508.6	1439.27	-0.251449	0.433753	-0.579705	0.562114	0.92458	Gab2	no peak	ns
ENSMUSG00000004530.12	3304.23	-0.730747	0.323139	-2.2614	0.0237343	0.290397	Coro1c	no peak	ns
ENSMUSG00000004535.12	4066.09	0.652692	0.372425	1.75255	0.0796795	0.553931	Tax1bp1	no peak	ns
ENSMUSG00000004552.16	365.532	0.241645	0.534583	0.452024	0.651252	0.939827	Ctse	no peak	ns
ENSMUSG00000004558.15	16.6744	5.00941	1.68983	2.96445	0.00303221	0.0752798	Ndrg2	no peak	pval & log2fc
ENSMUSG00000004561.14	234.953	-0.20784	0.429747	-0.483632	0.628647	0.935625	Mettl17	no peak	ns
ENSMUSG00000004562.16	5.34582	0.533191	1.20918	0.440953	0.659247	0.941219	Arhgef40	no peak	ns
ENSMUSG00000004565.15	767.948	0.133176	0.301467	0.44176	0.658663	0.941193	Pnpla6	no peak	ns
ENSMUSG00000004567.16	837.587	-0.0149818	0.309512	-0.0484046	0.961394	0.996315	Mcoln1	no peak	ns
ENSMUSG00000004568.13	3911.01	-0.176585	0.331902	-0.532038	0.5947	0.929507	Arhgef18	no peak	ns
ENSMUSG00000004591.16	703.199	0.523892	0.469248	1.11645	0.26423	0.828533	Pkn2	no peak	ns
ENSMUSG00000004609.11	9128.54	-0.358571	0.747264	-0.479845	0.631338	0.936208	Cd33	no peak	ns
ENSMUSG00000004610.4	26.7972	0.137815	0.599284	0.229966	0.818118	0.975118	Etfb	no peak	ns
ENSMUSG00000004612.9	109.978	1.93518	0.817648	2.36677	0.0179442	0.246917	Nkg7	no peak	log2fc
ENSMUSG00000004626.14	5076.67	-0.0272459	0.383785	-0.0709927	0.943404	0.994225	Stxbp2	no peak	ns
ENSMUSG00000004631.15	3.56365	0.859702	1.71459	0.501405	0.616086	0.933781	Sgce	no peak	ns
ENSMUSG00000004633.17	246.623	-0.31296	0.519265	-0.602697	0.54671	0.920008	Chn2	no peak	ns
ENSMUSG00000004637.15	734.749	0.196458	0.308196	0.637444	0.523835	0.915447	Wwox	no peak	ns
ENSMUSG00000004642.13	1158.91	0.540192	0.319278	1.69192	0.0906615	0.58076	Slbp	no peak	ns
ENSMUSG00000004651.6	39.098	-0.372561	0.498248	-0.747741	0.454616	0.899883	Tyr	no peak	ns
ENSMUSG00000004655.5	25.835	-2.13973	0.790896	-2.70545	0.00682109	0.135017	Aqp1	no peak	log2fc
ENSMUSG00000004661.15	598.09	0.241517	0.486671	0.496264	0.619708	0.935068	Arid3b	no peak	ns
ENSMUSG00000004665.10	10244.1	-0.445166	0.5859	-0.759798	0.447375	0.896901	Cnn2	no peak	ns
ENSMUSG00000004667.18	677.452	-0.61773	0.363694	-1.69849	0.0894153	0.577485	Polr2e	no peak	ns
ENSMUSG00000004668.14	4388.37	2.05953	0.660038	3.12032	0.00180652	0.0528141	Abca13	peak	pval & log2fc
ENSMUSG00000004677.17	5651.22	-0.279834	0.337925	-0.828094	0.407617	0.884509	Myo9b	no peak	ns
ENSMUSG00000004698.11	527.874	-1.27338	0.832122	-1.53028	0.125946	0.661374	Hdac9	no peak	log2fc
ENSMUSG00000004707.14	351.095	-0.957705	0.678388	-1.41174	0.158028	0.717215	Ly9	no peak	ns
ENSMUSG00000004709.14	2022.92	-0.705165	0.551253	-1.2792	0.200825	0.774564	Cd244a	no peak	ns
ENSMUSG00000004730.15	2474.27	-0.0726471	0.547481	-0.132693	0.894436	0.98561	Adgre1	no peak	ns
ENSMUSG00000004748.5	54.3106	0.540419	0.461287	1.17154	0.24138	0.812286	Mtfp1	no peak	ns
ENSMUSG00000004768.14	92.4437	0.147151	0.588418	0.250079	0.802526	0.97183	Rab23	no peak	ns
ENSMUSG00000004771.12	763.403	-0.308936	0.355263	-0.869599	0.38452	0.876142	Rab11a	no peak	ns
ENSMUSG00000004788.11	1028.04	-0.316018	0.395702	-0.798625	0.424508	0.889289	Eif2b2	no peak	ns
ENSMUSG00000004789.10	3374.73	-0.396935	0.294577	-1.34747	0.177828	0.743352	Dlst	no peak	ns
ENSMUSG00000004791.7	12.0471	-2.24632	0.876086	-2.56404	0.0103463	0.177342	Pgf	no peak	log2fc
ENSMUSG00000004798.14	674.343	-0.27063	0.406277	-0.666123	0.505332	0.911384	Ulk2	no peak	ns
ENSMUSG00000004814.10	4.32037	-2.49049	1.42712	-1.74511	0.0809653	0.557353	Ccl24	no peak	log2fc
ENSMUSG00000004815.12	424.743	-0.229541	0.342478	-0.670234	0.502709	0.910382	Dgkq	no peak	ns
ENSMUSG00000004837.2	273.794	-1.68201	0.649074	-2.59141	0.00955841	0.168611	Grap	no peak	log2fc
ENSMUSG00000004842.18	0.338812	1.84773	4.0331	0.458141	0.646851	NA	Pou1f1	no peak	log2fc
ENSMUSG00000004843.7	570.32	-0.528105	0.316401	-1.6691	0.0950981	0.594173	Chmp2b	no peak	ns
ENSMUSG00000004846.10	4727.76	-0.643396	0.44183	-1.45621	0.145335	0.697468	Plod3	no peak	ns
ENSMUSG00000004849.14	1229.34	-0.171716	0.343358	-0.500108	0.616999	0.933781	Ap1s1	no peak	ns
ENSMUSG00000004864.13	656.588	0.194441	0.994381	0.19554	0.844971	0.978142	Mapk13	no peak	ns
ENSMUSG00000004865.16	1498.49	0.0635199	0.329237	0.192931	0.847013	0.978675	Srpk1	no peak	ns
ENSMUSG00000004872.15	0.501797	2.41831	3.99227	0.605747	0.544683	NA	Pax3	no peak	log2fc
ENSMUSG00000004880.11	8784.17	-0.0132178	0.343738	-0.0384532	0.969326	0.996529	Lbr	no peak	ns
ENSMUSG00000004885.5	2.47367	3.66396	1.90161	1.92677	0.0540085	NA	Crabp2	no peak	log2fc
ENSMUSG00000004891.16	9.55562	-6.73453	1.58614	-4.24587	2.17747e-05	0.00191873	Nes	no peak	pval & log2fc
ENSMUSG00000004892.13	4.24533	-1.71815	1.5863	-1.08312	0.278754	0.836417	Bcan	no peak	log2fc
ENSMUSG00000004895.9	757.288	0.059636	0.281394	0.21193	0.832161	0.975824	Prcc	no peak	ns
ENSMUSG00000004896.16	435.954	0.340092	0.326618	1.04125	0.297758	0.846784	Rrnad1	no peak	ns
ENSMUSG00000004897.16	4303.61	0.314009	0.355765	0.882631	0.377436	0.873927	Hdgf	no peak	ns
ENSMUSG00000004902.7	2.19163	0.622372	1.53315	0.405942	0.684785	NA	Slc25a18	no peak	ns
ENSMUSG00000004929.12	490.19	-0.151878	0.501168	-0.303047	0.761854	0.96356	Thop1	no peak	ns
ENSMUSG00000004931.11	602.12	-0.340933	0.347222	-0.981888	0.326155	0.856849	Apba3	no peak	ns
ENSMUSG00000004933.17	606.589	0.203914	0.541461	0.376599	0.706472	0.952133	Matk	no peak	ns
ENSMUSG00000004934.14	725.803	-0.210301	0.397037	-0.529675	0.596337	0.929663	Pias4	no peak	ns
ENSMUSG00000004936.8	1725.58	-0.453865	0.301205	-1.50683	0.131854	0.673017	Map2k1	no peak	ns
ENSMUSG00000004937.6	1238.8	-0.30496	0.324154	-0.940789	0.346813	0.863255	Sgta	no peak	ns
ENSMUSG00000004945.15	516.525	-0.386402	0.334103	-1.15653	0.247462	0.816045	Tmem242	no peak	ns
ENSMUSG00000004947.15	501.783	-1.00715	0.430918	-2.33721	0.0194281	0.256975	Dtx2	no peak	log2fc
ENSMUSG00000004952.13	1770.95	-2.5302	0.662699	-3.81802	0.000134525	0.00765123	Rasa4	peak	pval & log2fc
ENSMUSG00000004961.7	0.493737	2.39687	3.99354	0.600187	0.548382	NA	Syt5	no peak	log2fc
ENSMUSG00000004980.16	10242.1	0.441949	0.373541	1.18313	0.236756	0.810403	Hnrnpa2b1	no peak	ns
ENSMUSG00000004988.9	0.666799	-2.89876	3.03347	-0.955593	0.339278	NA	Fxyd4	no peak	log2fc
ENSMUSG00000004994.12	293.325	-0.0552607	0.288606	-0.191475	0.848154	0.978719	Ccdc130	no peak	ns
ENSMUSG00000004996.9	727.266	0.0786169	0.30011	0.261961	0.793352	0.970313	Mri1	no peak	ns
ENSMUSG00000005034.15	1743.47	0.115034	0.390432	0.294634	0.768274	0.96517	Prkacb	no peak	ns
ENSMUSG00000005043.13	824.717	-1.25954	0.467586	-2.69371	0.00706623	0.138585	Sgsh	no peak	log2fc
ENSMUSG00000005045.16	54.4999	0.12454	0.492227	0.253013	0.800258	0.971729	Chd5	no peak	ns
ENSMUSG00000005054.7	902.145	-0.779197	0.338506	-2.30187	0.0213424	0.272961	Cstb	no peak	ns
ENSMUSG00000005057.13	1524.39	0.0881062	0.499035	0.176553	0.859859	0.980415	Sh2b2	no peak	ns
ENSMUSG00000005069.12	1113.4	0.0411342	0.310918	0.132299	0.894748	0.98561	Pex5	no peak	ns
ENSMUSG00000005078.16	484.209	-0.331684	0.332567	-0.997346	0.318597	0.855348	Jkamp	no peak	ns
ENSMUSG00000005087.17	7047.16	-0.657581	0.427639	-1.5377	0.124122	0.659162	Cd44	no peak	ns
ENSMUSG00000005089.15	1.01008	-2.27966	2.42836	-0.938763	0.347853	NA	Slc1a2	no peak	log2fc
ENSMUSG00000005102.13	712.672	0.599265	0.381704	1.56997	0.116422	0.645064	Eif2ak4	no peak	ns
ENSMUSG00000005103.12	9020.93	-0.200867	0.411855	-0.487712	0.625754	0.935625	Wdr1	no peak	ns
ENSMUSG00000005107.13	1099.36	0.0499434	0.350941	0.142313	0.886833	0.98453	Slc2a9	no peak	ns
ENSMUSG00000005125.13	2029.25	-0.920972	0.651094	-1.4145	0.157215	0.715867	Ndrg1	no peak	ns
ENSMUSG00000005131.4	1.1643	-0.499056	2.28502	-0.218404	0.827115	NA	4930550C14Rik	no peak	ns
ENSMUSG00000005142.10	18502.7	-0.175087	0.402178	-0.435346	0.663311	0.942775	Man2b1	no peak	ns
ENSMUSG00000005148.8	176.729	3.25728	0.754442	4.31747	1.57825e-05	0.00151134	Klf5	no peak	pval & log2fc
ENSMUSG00000005150.16	311.993	0.200637	0.314039	0.638891	0.522894	0.915447	Wdr83	no peak	ns
ENSMUSG00000005161.15	1084.74	-0.710075	0.355442	-1.99773	0.0457463	0.422338	Prdx2	no peak	ns
ENSMUSG00000005198.15	7818.86	0.540069	0.495601	1.08973	0.275834	0.835205	Polr2a	no peak	ns
ENSMUSG00000005204.12	1306.97	-0.0123016	0.281042	-0.0437715	0.965087	0.996315	Senp3	no peak	ns
ENSMUSG00000005220.10	0.501797	2.41831	3.99227	0.605747	0.544683	NA	Corin	no peak	log2fc
ENSMUSG00000005225.15	89.7407	-1.70744	0.679278	-2.51361	0.0119503	0.194871	Plekha8	no peak	log2fc
ENSMUSG00000005233.16	311.772	0.489162	0.401245	1.21911	0.222802	0.798405	Spc25	no peak	ns
ENSMUSG00000005237.14	120.261	-2.36201	0.65229	-3.6211	0.000293354	0.0140458	Dnah2	peak	pval & log2fc
ENSMUSG00000005251.15	19.5799	3.5601	1.36371	2.61061	0.00903815	0.163465	Ripk4	no peak	log2fc
ENSMUSG00000005262.13	1146.36	0.372488	0.328636	1.13344	0.257031	0.822249	Ufd1	no peak	ns
ENSMUSG00000005267.13	36.928	-3.28885	0.873582	-3.76478	0.000166695	0.00896477	Zfp287	no peak	pval & log2fc
ENSMUSG00000005268.20	0.645583	1.42246	3.76119	0.378194	0.705287	NA	Prlr	no peak	log2fc
ENSMUSG00000005299.6	1100.56	-0.22176	0.334132	-0.663691	0.506888	0.911631	Letm1	no peak	ns
ENSMUSG00000005312.15	1979.5	-0.0172072	0.290818	-0.0591681	0.952818	0.996047	Ubqln1	no peak	ns
ENSMUSG00000005320.9	0.674096	-0.0447367	2.76232	-0.0161953	0.987079	NA	Fgfr4	no peak	ns
ENSMUSG00000005338.13	19.5371	-1.87739	1.08625	-1.72833	0.0839297	0.563404	Cadm3	no peak	log2fc
ENSMUSG00000005354.16	1658.31	-0.110099	0.318555	-0.345622	0.729627	0.956504	Txn2	no peak	ns
ENSMUSG00000005360.14	7.09602	0.41517	1.21688	0.341177	0.73297	0.956912	Slc1a3	no peak	ns
ENSMUSG00000005362.14	478.355	0.628238	0.361135	1.73962	0.0819254	0.560575	Crbn	no peak	ns
ENSMUSG00000005364.11	2.83676	0.433994	1.52857	0.283921	0.776471	NA	Il5ra	no peak	ns
ENSMUSG00000005370.4	956.036	0.501793	0.346033	1.45013	0.147022	0.701259	Msh6	no peak	ns
ENSMUSG00000005371.15	840.746	0.863039	0.490205	1.76057	0.0783115	0.549674	Fbxo11	no peak	ns
ENSMUSG00000005373.13	108.328	-3.52728	0.842508	-4.18664	2.83118e-05	0.0023409	Mlxipl	peak	pval & log2fc
ENSMUSG00000005374.13	646.262	-0.201451	0.386138	-0.521707	0.601874	0.930771	Tbl2	no peak	ns
ENSMUSG00000005378.17	806.927	0.113435	0.293905	0.385957	0.699528	0.949784	Bud23	no peak	ns
ENSMUSG00000005397.8	12.3333	0.0292031	0.753432	0.0387601	0.969082	0.996529	Nid1	no peak	ns
ENSMUSG00000005410.6	4888.45	0.581713	0.468441	1.24181	0.214308	0.791492	Mcm5	no peak	ns
ENSMUSG00000005413.8	1633.63	-2.29296	0.520689	-4.4037	1.06419e-05	0.00109146	Hmox1	no peak	pval & log2fc
ENSMUSG00000005417.17	2025.01	-0.404107	0.378387	-1.06797	0.285533	0.841711	Mprip	no peak	ns
ENSMUSG00000005442.13	4044	-0.241931	0.360829	-0.670487	0.502547	0.910382	Cic	no peak	ns
ENSMUSG00000005447.12	70.6485	-2.1175	0.527814	-4.01184	6.02484e-05	0.00414214	Pafah1b3	no peak	pval & log2fc
ENSMUSG00000005465.9	16.5638	-0.176968	0.860274	-0.205711	0.837016	0.976616	Il27ra	no peak	ns
ENSMUSG00000005469.10	897.005	0.056122	0.322438	0.174055	0.861822	0.980415	Prkaca	no peak	ns
ENSMUSG00000005470.8	1069.22	0.259499	0.378947	0.68479	0.493477	0.90973	Asf1b	no peak	ns
ENSMUSG00000005474.9	3.65567	-1.43189	1.39773	-1.02444	0.305627	0.849196	Myl10	no peak	log2fc
ENSMUSG00000005481.18	1605.83	0.170125	0.344009	0.494535	0.620928	0.935568	Ddx39	no peak	ns
ENSMUSG00000005483.10	957.962	-0.217041	0.397981	-0.545355	0.585509	0.928427	Dnajb1	no peak	ns
ENSMUSG00000005493.15	1.44654	-1.85893	2.21682	-0.838558	0.401718	NA	Msh4	no peak	log2fc
ENSMUSG00000005501.14	246.276	-0.871765	0.428616	-2.03391	0.0419607	0.402601	Usp40	no peak	ns
ENSMUSG00000005503.8	0.539557	-1.06915	3.98673	-0.268177	0.788563	NA	Evx1	no peak	log2fc
ENSMUSG00000005505.12	287.933	-0.0573602	0.373478	-0.153584	0.877938	0.982792	Kbtbd4	no peak	ns
ENSMUSG00000005506.16	1658.93	0.140547	0.313178	0.448776	0.653593	0.939827	Celf1	no peak	ns
ENSMUSG00000005510.9	867.739	-0.372809	0.336503	-1.10789	0.267907	0.830309	Ndufs3	no peak	ns
ENSMUSG00000005514.14	1643.63	-0.402178	0.412016	-0.976124	0.329003	0.857294	Por	no peak	ns
ENSMUSG00000005533.10	4930.95	0.215022	0.804342	0.267326	0.789218	0.96968	Igf1r	no peak	ns
ENSMUSG00000005534.10	1655.41	0.366358	0.439401	0.833767	0.404412	0.883638	Insr	no peak	ns
ENSMUSG00000005540.10	18.8454	-0.131965	0.870856	-0.151534	0.879554	0.983064	Fcer2a	no peak	ns
ENSMUSG00000005547.14	228.342	0.473023	1.53531	0.308097	0.758009	0.9625	Cyp2a5	no peak	ns
ENSMUSG00000005553.14	4.87091	0.118902	1.14747	0.103621	0.91747	0.990754	Atp4a	no peak	ns
ENSMUSG00000005566.14	4236.48	0.207153	0.408752	0.506795	0.612299	0.933736	Trim28	no peak	ns
ENSMUSG00000005575.16	1788.16	-0.0895993	0.356589	-0.251268	0.801607	0.97183	Ube2m	no peak	ns
ENSMUSG00000005580.11	124.995	0.591303	0.624549	0.946769	0.343757	0.863255	Adcy9	no peak	ns
ENSMUSG00000005583.16	1724.31	-0.919657	1.49299	-0.615985	NA	NA	Mef2c	no peak	ns
ENSMUSG00000005609.16	1643.66	0.103869	0.353412	0.293903	0.768832	0.965278	Ctr9	no peak	ns
ENSMUSG00000005610.17	16187.3	0.308691	0.29431	1.04886	0.294242	0.845143	Eif4g2	no peak	ns
ENSMUSG00000005611.15	15.3389	-0.736	0.851288	-0.864572	0.387274	0.877571	Mrvi1	no peak	ns
ENSMUSG00000005615.15	2831.9	0.521331	0.303725	1.71646	0.0860782	0.567436	Pcyt1a	no peak	ns
ENSMUSG00000005621.11	1538.25	0.304004	0.281521	1.07986	0.280204	0.837578	Zfp592	no peak	ns
ENSMUSG00000005625.15	1916.27	-0.358712	0.379815	-0.944439	0.344945	0.863255	Psmd4	no peak	ns
ENSMUSG00000005628.12	22.4036	1.03378	0.598087	1.72847	0.0839041	0.563404	Tmod4	no peak	log2fc
ENSMUSG00000005640.11	0.723691	-3.00613	3.54368	-0.848309	0.396266	NA	Insrr	no peak	log2fc
ENSMUSG00000005656.9	828.639	-0.330963	0.327012	-1.01208	0.311499	0.853633	Snx6	no peak	ns
ENSMUSG00000005667.8	611.105	-0.756469	0.475065	-1.59235	0.111307	0.630772	Mthfd2	no peak	ns
ENSMUSG00000005672.12	673.139	3.40721	0.526759	6.46826	9.9136e-11	1.0075e-07	Kit	no peak	pval & log2fc
ENSMUSG00000005674.9	435.055	-0.330023	0.338225	-0.975752	0.329187	0.857294	Tomm40l	no peak	ns
ENSMUSG00000005677.14	6.27505	-1.70903	0.977019	-1.74923	0.0802519	0.555196	Nr1i3	no peak	log2fc
ENSMUSG00000005681.12	0.62311	-0.023289	3.79436	-0.00613778	0.995103	NA	Apoa2	no peak	ns
ENSMUSG00000005682.9	1122.68	0.46191	0.399343	1.15668	0.247405	0.816045	Pan2	no peak	ns
ENSMUSG00000005683.8	3751.5	-0.279127	0.290674	-0.960276	0.336917	0.861235	Cs	no peak	ns
ENSMUSG00000005686.17	1489.33	0.208473	0.424671	0.490903	0.623495	0.935568	Ampd3	no peak	ns
ENSMUSG00000005687.14	663.816	0.18114	0.319399	0.567128	0.570627	0.925901	Bcas2	no peak	ns
ENSMUSG00000005698.15	2455.32	0.195555	0.26092	0.749482	0.453567	0.899598	Ctcf	no peak	ns
ENSMUSG00000005699.16	85.3103	-0.187589	0.411472	-0.455897	0.648464	0.938991	Pard6a	no peak	ns
ENSMUSG00000005705.10	35.9064	0.594887	0.538932	1.10383	0.269669	0.83148	Agrp	no peak	ns
ENSMUSG00000005718.8	391.222	0.307453	0.312178	0.984863	0.324692	0.856849	Tfap4	no peak	ns
ENSMUSG00000005732.14	636.778	0.498574	0.39527	1.26135	0.207182	0.78238	Ranbp1	no peak	ns
ENSMUSG00000005763.15	14.7595	0.0109442	0.768979	0.0142321	0.988645	0.999019	Cd247	no peak	ns
ENSMUSG00000005774.12	513.741	0.128756	0.312586	0.411906	0.680408	0.946093	Rfx5	no peak	ns
ENSMUSG00000005779.12	2110.99	-0.405055	0.384124	-1.05449	0.291658	0.844537	Psmb4	no peak	ns
ENSMUSG00000005800.3	1150.58	-3.34701	1.67195	-2.00186	NA	NA	Mmp8	no peak	log2fc
ENSMUSG00000005802.12	15.2286	-0.228277	1.22415	-0.186478	0.85207	0.979228	Slc30a4	no peak	ns
ENSMUSG00000005803.14	1571.82	-0.536531	0.570497	-0.940464	0.34698	0.863255	Sqor	no peak	ns
ENSMUSG00000005804.14	532.707	-0.203609	0.300386	-0.677826	0.497882	0.90973	Bloc1s6	no peak	ns
ENSMUSG00000005813.12	729.476	-0.0263756	0.285495	-0.0923856	0.926392	0.991979	Metap1	no peak	ns
ENSMUSG00000005823.9	1816.6	-0.485202	0.375966	-1.29055	0.196861	0.769664	Gpr108	no peak	ns
ENSMUSG00000005824.7	251.215	-0.83911	0.55257	-1.51856	0.128874	0.667262	Tnfsf14	no peak	ns
ENSMUSG00000005836.10	0.341705	-1.92937	4.03726	-0.477892	0.632727	NA	Gata6	no peak	log2fc
ENSMUSG00000005846.12	1247.11	0.237814	0.418478	0.568283	0.569843	0.925901	Rsl1d1	no peak	ns
ENSMUSG00000005871.15	1195.6	0.16208	0.738896	0.219354	0.826374	0.975246	Apc	no peak	ns
ENSMUSG00000005873.6	2760.32	-0.657333	0.448255	-1.46642	0.142533	0.692813	Reep5	no peak	ns
ENSMUSG00000005881.13	1571.41	-0.141731	0.391462	-0.362054	0.717311	0.955448	Ergic3	no peak	ns
ENSMUSG00000005882.18	623.882	-0.0601968	0.297093	-0.202619	0.839432	0.977073	Uqcc1	no peak	ns
ENSMUSG00000005883.15	0.482665	-0.860095	4.04717	-0.212518	0.831703	NA	Spo11	no peak	ns
ENSMUSG00000005886.14	1677	0.214237	0.393305	0.544711	0.585952	0.928427	Ncoa2	no peak	ns
ENSMUSG00000005893.14	2126.57	0.321964	0.340599	0.945285	0.344513	0.863255	Nr2c2	no peak	ns
ENSMUSG00000005897.14	293.979	0.250692	0.343688	0.729418	0.465746	0.90254	Nr2c1	no peak	ns
ENSMUSG00000005899.14	819.251	0.548456	0.372924	1.47069	0.141374	0.691848	Smpd4	no peak	ns
ENSMUSG00000005907.14	524.396	0.314807	0.370797	0.849	0.395881	0.882498	Pex1	no peak	ns
ENSMUSG00000005936.19	4203.71	0.22044	0.323125	0.682212	0.495105	0.90973	Kctd20	no peak	ns
ENSMUSG00000005947.11	19.4002	0.0647936	0.567591	0.114156	0.909115	0.989112	Itgae	no peak	ns
ENSMUSG00000005949.9	1165.31	-0.0729835	0.387155	-0.188512	0.850475	0.978944	Ctns	no peak	ns
ENSMUSG00000005950.14	0.989942	0.0521522	2.79982	0.018627	0.985139	NA	P2rx5	no peak	ns
ENSMUSG00000005951.13	185.61	0.0695508	0.368957	0.188506	0.85048	0.978944	Shpk	no peak	ns
ENSMUSG00000005952.15	0.984395	2.17903	2.76715	0.787463	0.431011	NA	Trpv1	no peak	log2fc
ENSMUSG00000005968.14	97.6121	-1.83079	0.582575	-3.14258	0.00167468	0.0501309	Tuft1	no peak	pval & log2fc
ENSMUSG00000005973.6	22.6282	0.437203	0.842456	0.518963	0.603787	0.931118	Rcn1	no peak	ns
ENSMUSG00000005980.15	0.978228	-0.0906874	2.80588	-0.0323204	0.974217	NA	Dnase1	no peak	ns
ENSMUSG00000005981.11	1492.92	0.136352	0.293302	0.464884	0.642015	0.937324	Trap1	no peak	ns
ENSMUSG00000005982.14	13.5597	0.307332	0.825452	0.372319	0.709655	0.952786	Naa60	no peak	ns
ENSMUSG00000005983.15	154.925	0.160271	0.356505	0.449562	0.653026	0.939827	1700037C18Rik	no peak	ns
ENSMUSG00000005986.16	319.916	-0.333831	0.422661	-0.789832	0.429626	0.890237	Ankrd13d	no peak	ns
ENSMUSG00000006005.18	4023.22	0.673884	0.51687	1.30378	0.19231	0.762615	Tpr	no peak	ns
ENSMUSG00000006010.14	466.708	0.315732	0.448187	0.704466	0.481143	0.905901	Odr4	no peak	ns
ENSMUSG00000006014.16	22.5436	1.62723	0.872644	1.86471	0.0622224	0.49227	Prg4	no peak	log2fc
ENSMUSG00000006019.15	671.121	0.0469089	0.316625	0.148153	0.882222	0.983408	Dhx34	no peak	ns
ENSMUSG00000006021.5	357.743	-0.428236	0.450716	-0.950124	0.342049	0.863255	Kptn	no peak	ns
ENSMUSG00000006024.13	1670.86	-0.131238	0.277148	-0.47353	0.635835	0.936517	Napa	no peak	ns
ENSMUSG00000006050.12	609.577	-0.332598	0.320338	-1.03827	0.299144	0.847238	Sra1	no peak	ns
ENSMUSG00000006056.13	0.486374	0.807324	3.46861	0.232751	0.815955	NA	Calcoco2	no peak	ns
ENSMUSG00000006057.15	1231.62	0.134677	0.345791	0.389476	0.696924	0.949285	Atp5g1	no peak	ns
ENSMUSG00000006058.10	857.489	-0.0479642	0.320538	-0.149637	0.881051	0.983408	Snf8	no peak	ns
ENSMUSG00000006095.12	909.475	-0.201191	0.359115	-0.560242	0.575315	0.927358	Tbcb	no peak	ns
ENSMUSG00000006127.9	1630.46	-0.286849	0.369776	-0.775736	0.437905	0.893372	Inpp5k	no peak	ns
ENSMUSG00000006134.4	1333.64	-0.218706	0.301251	-0.725994	0.467842	0.902907	Crkl	no peak	ns
ENSMUSG00000006143.12	13.8986	-3.0786	1.33715	-2.30236	0.0213148	0.272961	Upk3bl	no peak	log2fc
ENSMUSG00000006154.13	235.354	-2.65459	0.684216	-3.87976	0.00010456	0.00629003	Eps8l1	no peak	pval & log2fc
ENSMUSG00000006169.20	3881.19	-0.184883	0.29093	-0.63549	0.525109	0.915447	Clint1	no peak	ns
ENSMUSG00000006179.9	270.2	-0.222891	0.64703	-0.344483	0.730483	0.956504	Prss16	no peak	ns
ENSMUSG00000006191.17	329.028	0.516961	0.301621	1.71394	0.0865389	0.568578	Cdkal1	no peak	ns
ENSMUSG00000006205.13	4.75633	-0.182578	1.09784	-0.166306	0.867916	0.981486	Htra1	no peak	ns
ENSMUSG00000006215.12	641.482	-0.161648	0.370347	-0.436477	0.662491	0.942443	Zbtb17	no peak	ns
ENSMUSG00000006216.10	0.498335	-2.47813	3.99644	-0.620084	0.535202	NA	Clcnkb	no peak	log2fc
ENSMUSG00000006218.4	0.650188	-2.86505	3.61824	-0.791836	0.428456	NA	Fam131c	no peak	log2fc
ENSMUSG00000006219.12	206.9	-2.60121	0.607571	-4.28133	1.85783e-05	0.00170095	Fblim1	peak	pval & log2fc
ENSMUSG00000006221.7	0.325094	-1.86789	4.04284	-0.462025	0.644064	NA	Hspb7	no peak	log2fc
ENSMUSG00000006235.6	3.40533	0.117952	1.37625	0.0857056	0.9317	0.992478	Epor	no peak	ns
ENSMUSG00000006241.16	12.9425	0.0517733	0.743111	0.0696709	0.944456	0.994225	Ccdc159	no peak	ns
ENSMUSG00000006262.15	396.485	0.351028	0.644059	0.545025	0.585737	0.928427	Mob1b	no peak	ns
ENSMUSG00000006273.14	5076.06	-0.61698	0.291878	-2.11383	0.0345301	0.358857	Atp6v1b2	no peak	ns
ENSMUSG00000006276.10	1735.99	-0.00482206	0.296666	-0.0162542	0.987032	0.998926	Eps15l1	no peak	ns
ENSMUSG00000006281.8	2335.79	-0.92858	0.426684	-2.17627	0.0295349	0.331346	Tep1	no peak	ns
ENSMUSG00000006288.8	890.383	0.0233681	0.293623	0.0795855	0.936567	0.993201	Ttc5	no peak	ns
ENSMUSG00000006289.14	743.99	-0.287915	0.421622	-0.682876	0.494685	0.90973	Osgep	no peak	ns
ENSMUSG00000006299.13	1964.2	-0.459	0.398155	-1.15282	0.248986	0.817331	Aamp	no peak	ns
ENSMUSG00000006301.17	724.727	-1.10142	0.35644	-3.09007	0.0020011	0.0567352	Tmbim1	peak	pval & log2fc
ENSMUSG00000006304.14	14636.8	-0.0848531	0.319674	-0.265436	0.790674	0.969984	Arpc2	no peak	ns
ENSMUSG00000006307.16	2169.06	0.402036	0.307738	1.30642	0.191409	0.761781	Kmt2b	no peak	ns
ENSMUSG00000006310.10	9.18855	-0.398256	0.914501	-0.43549	0.663207	0.942775	Zbtb32	no peak	ns
ENSMUSG00000006313.5	12.9523	0.868066	0.891451	0.973768	0.330172	0.857434	Upk1a	no peak	ns
ENSMUSG00000006315.9	876.645	0.024145	0.31532	0.0765731	0.938963	0.993311	Tmem147	no peak	ns
ENSMUSG00000006333.14	18411.1	-0.523214	0.330671	-1.58228	0.113586	0.636575	Rps9	no peak	ns
ENSMUSG00000006335.16	351.173	-0.16928	0.3316	-0.510494	0.609705	0.933153	Tfpt	no peak	ns
ENSMUSG00000006342.15	5.0707	-0.270539	1.05483	-0.256478	0.797582	0.971021	Susd2	no peak	ns
ENSMUSG00000006344.17	119.12	-0.0740896	1.0745	-0.0689529	0.945027	0.994225	Ggt5	no peak	ns
ENSMUSG00000006345.10	5.06809	-0.693264	1.0783	-0.642924	0.520274	0.914584	Ggt1	no peak	ns
ENSMUSG00000006356.10	13.17	-1.77666	0.91329	-1.94535	0.0517333	0.453141	Crip2	no peak	log2fc
ENSMUSG00000006360.11	1409.23	-3.82331	0.763989	-5.0044	5.60356e-07	9.56121e-05	Crip1	no peak	pval & log2fc
ENSMUSG00000006362.16	865.915	-0.374034	0.385869	-0.969328	0.332382	0.858599	Cbfa2t3	no peak	ns
ENSMUSG00000006369.14	11.6068	0.0199288	1.23439	0.0161446	0.987119	0.998926	Fbln1	no peak	ns
ENSMUSG00000006373.10	385.784	0.109163	0.447674	0.243845	0.807351	0.973397	Pgrmc1	no peak	ns
ENSMUSG00000006378.15	0.49663	-0.966824	3.4492	-0.280304	0.779244	NA	Gcat	no peak	ns
ENSMUSG00000006386.15	1.3149	0.720283	2.26322	0.318256	0.75029	NA	Tek	no peak	ns
ENSMUSG00000006389.13	1.55512	-2.98484	2.14491	-1.39159	0.164047	NA	Mpl	no peak	log2fc
ENSMUSG00000006390.15	1760.61	-0.114705	0.314664	-0.364533	0.71546	0.955123	Elovl1	no peak	ns
ENSMUSG00000006392.16	857.314	0.111013	0.278794	0.398189	0.690491	0.948101	Med8	no peak	ns
ENSMUSG00000006395.16	129.956	-0.595749	0.411018	-1.44945	0.147213	0.701456	Hyi	no peak	ns
ENSMUSG00000006398.15	912.109	0.250467	0.365242	0.685757	0.492866	0.90973	Cdc20	no peak	ns
ENSMUSG00000006403.13	0.332391	1.82359	4.03519	0.45192	0.651326	NA	Adamts4	no peak	log2fc
ENSMUSG00000006411.12	90.8714	0.857811	0.400975	2.13931	0.0324103	0.346189	Nectin4	no peak	ns
ENSMUSG00000006412.10	488.61	-0.0710404	0.304614	-0.233214	0.815595	0.9748	Pfdn2	no peak	ns
ENSMUSG00000006418.17	1483.82	-0.357546	0.347731	-1.02823	0.303843	0.847627	Rnf114	no peak	ns
ENSMUSG00000006423.15	1194.2	-0.0614337	0.285906	-0.214874	0.829866	0.975771	C330007P06Rik	no peak	ns
ENSMUSG00000006435.16	4.00082	-3.48752	1.59812	-2.18227	0.0290897	0.328313	Neurl1a	no peak	log2fc
ENSMUSG00000006442.10	906.329	0.387963	0.50153	0.77356	0.439191	0.893558	Srm	no peak	ns
ENSMUSG00000006445.3	1185.72	-3.77759	0.761195	-4.96271	6.95148e-07	0.000112476	Epha2	peak	pval & log2fc
ENSMUSG00000006456.10	3.80191	0.84826	1.15829	0.732338	0.463962	0.902021	Rbm14	no peak	ns
ENSMUSG00000006457.4	2.51181	-1.56416	1.56084	-1.00213	0.316282	NA	Actn3	no peak	log2fc
ENSMUSG00000006462.6	34.5428	-0.599891	0.754524	-0.795059	0.426579	0.889818	A530013C23Rik	no peak	ns
ENSMUSG00000006463.13	213.144	0.244887	0.336096	0.728621	0.466234	0.90254	Zdhhc24	no peak	ns
ENSMUSG00000006464.9	15.4945	-0.321886	0.933124	-0.344956	0.730128	0.956504	Bbs1	no peak	ns
ENSMUSG00000006471.18	7.71483	-0.47664	0.987866	-0.482495	0.629454	0.935625	Ndor1	no peak	ns
ENSMUSG00000006476.19	324.539	0.202144	0.472558	0.427765	0.668822	0.944187	Nsmf	no peak	ns
ENSMUSG00000006490.3	0.821344	3.13174	3.40334	0.920197	0.35747	NA	Prl8a9	no peak	log2fc
ENSMUSG00000006494.11	968.795	-0.716312	0.364735	-1.96392	0.0495389	0.441297	Pdk1	no peak	ns
ENSMUSG00000006498.16	8936.78	0.232442	0.341032	0.681586	0.495501	0.90973	Ptbp1	no peak	ns
ENSMUSG00000006517.5	192.099	0.244789	0.391704	0.624934	0.532014	0.916729	Mvd	no peak	ns
ENSMUSG00000006519.11	11884	-0.602386	0.509255	-1.18288	0.236858	0.810403	Cyba	no peak	ns
ENSMUSG00000006522.17	0.673857	-2.91209	3.97335	-0.732907	0.463615	NA	Itih3	no peak	log2fc
ENSMUSG00000006526.13	492.447	0.368732	0.361663	1.01955	0.307944	0.850712	Stimate	no peak	ns
ENSMUSG00000006527.16	487.953	0.466554	0.379006	1.23099	0.218325	0.795843	Sfmbt1	no peak	ns
ENSMUSG00000006529.16	0.781443	-1.85522	3.54008	-0.524061	0.600236	NA	Itih1	no peak	log2fc
ENSMUSG00000006538.12	3.11876	0.455645	1.39322	0.327046	0.743633	NA	Ihh	no peak	ns
ENSMUSG00000006567.11	2.94044	-1.79213	1.7747	-1.00982	0.31258	NA	Atp7b	no peak	log2fc
ENSMUSG00000006574.15	108.72	1.05978	0.845128	1.25399	0.209846	0.784479	Slc4a1	no peak	log2fc
ENSMUSG00000006575.14	1.84623	-1.46209	1.8764	-0.7792	0.435862	NA	Rundc3a	no peak	log2fc
ENSMUSG00000006576.16	7.33165	-0.363117	1.41391	-0.256817	0.79732	0.971021	Slc4a3	no peak	ns
ENSMUSG00000006586.15	0.338812	1.84773	4.0331	0.458141	0.646851	NA	Runx1t1	no peak	log2fc
ENSMUSG00000006587.6	6.42273	1.88044	1.11903	1.68042	0.0928762	0.588519	Snai3	no peak	log2fc
ENSMUSG00000006589.8	4337	-0.419732	0.400733	-1.04741	0.29491	0.845143	Aprt	no peak	ns
ENSMUSG00000006599.13	1012.4	0.294832	0.340516	0.865839	0.386578	0.877138	Gtf2h1	no peak	ns
ENSMUSG00000006611.15	253.975	1.17326	0.634556	1.84895	0.064465	0.498792	Hfe	no peak	log2fc
ENSMUSG00000006638.15	145.684	-0.507454	0.406924	-1.24705	0.21238	0.788162	Abhd1	no peak	ns
ENSMUSG00000006641.12	167.158	0.156541	0.417796	0.374682	0.707897	0.952598	Slc5a6	no peak	ns
ENSMUSG00000006642.3	0.313259	-1.82187	4.04717	-0.450158	0.652596	NA	Tcf23	no peak	log2fc
ENSMUSG00000006649.17	176.243	-0.355149	0.47701	-0.744532	0.456554	0.900172	Nphs1	no peak	ns
ENSMUSG00000006651.8	12.6871	-1.63857	0.955251	-1.71532	0.0862858	0.567796	Aplp1	no peak	log2fc
ENSMUSG00000006673.14	1625.65	0.101356	0.272092	0.372507	0.709515	0.952786	Qrich1	no peak	ns
ENSMUSG00000006675.10	3.309	0.891512	1.3682	0.651595	0.514662	0.912085	P4htm	no peak	ns
ENSMUSG00000006676.16	2243.56	-0.190466	0.278392	-0.684167	0.49387	0.90973	Usp19	no peak	ns
ENSMUSG00000006678.6	606.646	0.650979	0.553597	1.17591	0.239632	0.81194	Pola1	no peak	ns
ENSMUSG00000006699.17	9008.32	-0.199937	0.301317	-0.663544	0.506982	0.911631	Cdc42	no peak	ns
ENSMUSG00000006705.13	1265.35	0.222613	0.311728	0.714126	0.47515	0.904763	Pknox1	no peak	ns
ENSMUSG00000006711.15	5.23893	-0.738426	1.12993	-0.653512	0.513426	0.912085	D130043K22Rik	no peak	ns
ENSMUSG00000006715.11	585.206	0.659983	0.354669	1.86084	0.0627663	0.494474	Gmnn	no peak	ns
ENSMUSG00000006717.7	221.505	0.0436224	0.346755	0.125802	0.899889	0.986696	Acot13	no peak	ns
ENSMUSG00000006720.16	39.6764	1.60663	0.737146	2.17952	0.0292928	0.330052	Zfp184	no peak	log2fc
ENSMUSG00000006724.12	3.81852	2.20751	1.44501	1.52768	0.126593	0.662028	Cyp27b1	no peak	log2fc
ENSMUSG00000006728.12	2223.28	0.192293	0.474662	0.405115	0.685393	0.94655	Cdk4	no peak	ns
ENSMUSG00000006731.10	14115.9	0.287898	0.473764	0.607682	0.543398	0.919744	B4galnt1	no peak	ns
ENSMUSG00000006732.14	277.68	0.273923	0.440453	0.621913	0.533999	0.916737	Mettl1	no peak	ns
ENSMUSG00000006736.9	914.128	-0.557629	0.371713	-1.50016	0.133573	0.675501	Tspan31	no peak	ns
ENSMUSG00000006740.14	2235.61	0.0868083	0.625447	0.138794	0.889613	0.985449	Kif5b	no peak	ns
ENSMUSG00000006763.14	380.836	0.177979	0.407189	0.437091	0.662045	0.942294	Saal1	no peak	ns
ENSMUSG00000006764.8	1.1256	0.401024	2.33688	0.171606	0.863747	NA	Tph2	no peak	ns
ENSMUSG00000006777.7	5.043	-0.167055	1.99043	-0.0839291	0.933113	0.992609	Krt23	no peak	ns
ENSMUSG00000006782.16	969.539	-1.34326	0.460677	-2.91585	0.00354721	0.0844894	Cnp	no peak	pval & log2fc
ENSMUSG00000006784.14	7.49974	-0.0807022	0.992216	-0.0813354	0.935175	0.993074	Ttc25	no peak	ns
ENSMUSG00000006800.14	759.762	-4.29056	0.848665	-5.05565	4.28919e-07	7.74075e-05	Sulf2	peak	pval & log2fc
ENSMUSG00000006818.5	1610.29	-0.182	0.342292	-0.531708	0.594928	0.929507	Sod2	no peak	ns
ENSMUSG00000006850.8	325.428	-0.365121	0.3488	-1.04679	0.295195	0.845143	Tmco6	no peak	ns
ENSMUSG00000006906.10	467.649	0.144102	0.317092	0.454447	0.649507	0.939456	Stambp	no peak	ns
ENSMUSG00000006920.14	930.341	-0.279328	0.323412	-0.863692	0.387757	0.877648	Ezh1	no peak	ns
ENSMUSG00000006930.15	3.6531	-1.13348	1.44669	-0.7835	0.433334	0.89165	Hap1	no peak	log2fc
ENSMUSG00000006931.15	1.14398	-1.30908	2.38561	-0.54874	0.583184	NA	P3h4	no peak	log2fc
ENSMUSG00000006932.17	4259.82	-0.228556	0.341619	-0.669036	0.503472	0.910878	Ctnnb1	no peak	ns
ENSMUSG00000006941.5	813.995	-0.169223	0.342222	-0.494483	0.620965	0.935568	Eif1b	no peak	ns
ENSMUSG00000006998.16	3788.06	-0.301063	0.326937	-0.920859	0.357124	0.867539	Psmd2	no peak	ns
ENSMUSG00000007021.5	1.65497	-0.0380545	1.62719	-0.0233866	0.981342	NA	Syngr3	no peak	ns
ENSMUSG00000007029.16	4406.42	0.0820887	0.382559	0.214578	0.830097	0.975771	Vars	no peak	ns
ENSMUSG00000007030.8	7.73401	0.261694	0.842512	0.310612	0.756096	0.961917	Vwa7	no peak	ns
ENSMUSG00000007033.4	12.432	-0.931562	0.86802	-1.0732	0.28318	0.840098	Hspa1l	no peak	ns
ENSMUSG00000007034.15	177.968	2.7443	0.617949	4.44099	8.95457e-06	0.000949118	Slc44a4	no peak	pval & log2fc
ENSMUSG00000007035.15	89.1186	1.01785	0.482444	2.10978	0.0348776	0.361249	Msh5	no peak	log2fc
ENSMUSG00000007036.15	1002.08	-0.208882	0.420837	-0.496349	0.619648	0.935052	Abhd16a	no peak	ns
ENSMUSG00000007038.5	3054.61	-0.0137512	0.40807	-0.0336982	0.973118	0.997225	Neu1	no peak	ns
ENSMUSG00000007039.12	32.853	0.523493	0.570429	0.917718	0.358766	0.86895	Ddah2	no peak	ns
ENSMUSG00000007041.9	6135.6	-0.407309	0.383147	-1.06306	0.287753	0.842494	Clic1	no peak	ns
ENSMUSG00000007050.17	573.318	0.595236	0.417874	1.42444	0.15432	0.711054	Lsm2	no peak	ns
ENSMUSG00000007080.14	1302.85	0.724334	0.383974	1.88641	0.0592393	0.480002	Pole	no peak	ns
ENSMUSG00000007097.14	14.5213	0.46427	1.44687	0.320879	0.748302	0.960531	Atp1a2	no peak	ns
ENSMUSG00000007107.6	40.3502	-0.618992	0.61291	-1.00992	0.312532	0.85405	Atp1a4	no peak	ns
ENSMUSG00000007122.11	0.313259	-1.82187	4.04717	-0.450158	0.652596	NA	Casq1	no peak	log2fc
ENSMUSG00000007207.10	31.184	-2.29857	1.00994	-2.27595	0.0228491	0.283447	Stx1a	no peak	log2fc
ENSMUSG00000007216.6	35.7726	-1.31025	0.61892	-2.11699	0.0342605	0.357503	Zfp775	no peak	log2fc
ENSMUSG00000007279.14	0.68341	-2.93005	3.56457	-0.821995	0.41108	NA	Scube2	no peak	log2fc
ENSMUSG00000007338.10	426.958	0.0180714	0.399445	0.0452412	0.963915	0.996315	Mrpl49	no peak	ns
ENSMUSG00000007379.15	66.8497	-3.89181	0.678736	-5.73392	9.81377e-09	3.91903e-06	Dennd2c	peak	pval & log2fc
ENSMUSG00000007411.16	975.156	-0.111292	0.341041	-0.326329	0.744176	0.959159	Mark3	no peak	ns
ENSMUSG00000007415.15	1703.15	-0.264014	0.343984	-0.76752	0.442773	0.894312	Gatad1	no peak	ns
ENSMUSG00000007458.14	5216.15	-0.0364238	0.288363	-0.126312	0.899485	0.986584	M6pr	no peak	ns
ENSMUSG00000007476.18	22.743	-0.525004	0.656859	-0.799264	0.424138	0.889289	Lrrc8a	no peak	ns
ENSMUSG00000007480.4	6.46541	-3.60285	1.68229	-2.14163	0.0322233	0.345797	Mc5r	no peak	log2fc
ENSMUSG00000007564.15	4085.78	-0.342484	0.356414	-0.960917	0.336594	0.861235	Ppp2r1a	no peak	ns
ENSMUSG00000007570.16	340.322	-0.0955408	0.319441	-0.299088	0.764873	0.964394	Fance	no peak	ns
ENSMUSG00000007589.9	844.654	0.206507	0.298473	0.691877	0.489015	0.908826	Tinf2	no peak	ns
ENSMUSG00000007591.15	10.5019	1.36149	1.08122	1.25922	0.20795	0.782603	Tssk4	no peak	log2fc
ENSMUSG00000007594.10	1.46884	-4.0395	2.76674	-1.46002	0.144284	NA	Hapln4	no peak	log2fc
ENSMUSG00000007603.9	985.276	-0.111414	0.346912	-0.321159	0.74809	0.96039	Dus3l	no peak	ns
ENSMUSG00000007610.15	361.144	-0.148481	0.343598	-0.432134	0.665644	0.943387	Gtpbp3	no peak	ns
ENSMUSG00000007613.15	774.538	0.499293	0.445558	1.1206	0.262457	0.82763	Tgfbr1	no peak	ns
ENSMUSG00000007617.18	292.319	-0.215609	0.630916	-0.34174	0.732546	0.95685	Homer1	no peak	ns
ENSMUSG00000007646.13	114	0.582831	0.400225	1.45626	0.145321	0.697468	Rad51c	no peak	ns
ENSMUSG00000007655.16	5.2952	-1.40839	1.26904	-1.10981	0.267081	0.829253	Cav1	no peak	log2fc
ENSMUSG00000007656.13	705.55	-0.274248	0.338188	-0.810933	0.417404	0.886703	Arpp19	no peak	ns
ENSMUSG00000007659.18	793.827	-0.672705	0.563685	-1.19341	0.232711	0.806155	Bcl2l1	no peak	ns
ENSMUSG00000007670.10	2987.56	0.310674	0.354364	0.876707	0.380646	0.874716	Khsrp	no peak	ns
ENSMUSG00000007682.6	752.825	1.71225	0.710755	2.40905	0.015994	0.234524	Dio2	no peak	log2fc
ENSMUSG00000007721.6	965.525	-0.299317	0.400894	-0.746623	0.455291	0.899988	Ccdc124	no peak	ns
ENSMUSG00000007739.10	2911.05	-0.209262	0.279727	-0.748094	0.454404	0.899883	Cct4	no peak	ns
ENSMUSG00000007777.9	130.993	0.169707	0.373767	0.454046	0.649796	0.939546	0610009B22Rik	no peak	ns
ENSMUSG00000007783.10	23.2461	-3.73604	1.27992	-2.91896	NA	NA	Cpt1c	no peak	log2fc
ENSMUSG00000007812.16	494.476	0.576058	0.412097	1.39787	0.162152	0.723894	Zfp655	no peak	ns
ENSMUSG00000007815.13	9239.49	-0.377526	0.324192	-1.16451	0.244216	0.813833	Rhoa	no peak	ns
ENSMUSG00000007817.15	5864.83	0.0450083	0.489633	0.0919225	0.92676	0.991979	Zmiz1	no peak	ns
ENSMUSG00000007827.10	170.55	0.853499	0.708439	1.20476	0.228296	0.801171	Ankrd26	no peak	ns
ENSMUSG00000007833.15	1890.39	-0.354731	0.388341	-0.913452	0.361005	0.86969	Aldh16a1	no peak	ns
ENSMUSG00000007836.6	3457.59	0.362982	0.312244	1.16249	0.245035	0.81428	Hnrnpa0	no peak	ns
ENSMUSG00000007837.11	234.354	0.0343721	0.451204	0.0761787	0.939277	0.993311	Prrg2	no peak	ns
ENSMUSG00000007850.16	5174.49	0.709904	0.492531	1.44134	0.149489	0.70532	Hnrnph1	no peak	ns
ENSMUSG00000007867.9	7.50349	-2.06479	1.39325	-1.48199	0.138343	0.685915	Ift43	no peak	log2fc
ENSMUSG00000007872.3	4.01671	0.197729	1.20887	0.163566	0.870073	0.981747	Id3	no peak	ns
ENSMUSG00000007877.2	1.02568	2.19868	2.79217	0.787444	0.431022	NA	Tcap	no peak	log2fc
ENSMUSG00000007880.16	6740.77	0.473769	0.442002	1.07187	0.283777	0.840098	Arid1a	no peak	ns
ENSMUSG00000007891.16	3404.8	-0.875055	0.346058	-2.52864	0.0114505	0.189854	Ctsd	no peak	ns
ENSMUSG00000007892.8	15881.2	-0.620393	0.402292	-1.54215	0.123038	0.657169	Rplp1	no peak	ns
ENSMUSG00000007950.9	152.285	-0.511859	0.44472	-1.15097	0.249745	0.818199	Abhd8	no peak	ns
ENSMUSG00000007987.12	190.477	-1.01924	0.504867	-2.01883	0.0435047	0.410941	Ift22	no peak	log2fc
ENSMUSG00000007989.7	12.7922	1.17076	1.1116	1.05323	0.292238	0.844537	Fzd3	no peak	log2fc
ENSMUSG00000008028.15	12.0542	0.375085	0.803386	0.46688	0.640586	0.937097	1700008O03Rik	no peak	ns
ENSMUSG00000008035.12	1411.32	-0.00953626	0.359841	-0.0265013	0.978857	0.997668	Mid1ip1	no peak	ns
ENSMUSG00000008036.11	1920.39	-0.251413	0.390616	-0.643634	0.519813	0.914324	Ap2s1	no peak	ns
ENSMUSG00000008090.14	14.106	-0.141751	0.823697	-0.172091	0.863366	0.980547	Fgfrl1	no peak	ns
ENSMUSG00000008129.14	52.2819	0.459661	0.475901	0.965877	0.334106	0.859318	4930432K21Rik	no peak	ns
ENSMUSG00000008136.14	3.34265	-0.0928174	1.22689	-0.0756523	0.939696	0.993521	Fhl2	no peak	ns
ENSMUSG00000008140.18	2150.02	0.01831	0.390755	0.0468582	0.962626	0.996315	Emc10	no peak	ns
ENSMUSG00000008153.12	1024.22	0.411116	0.406462	1.01145	0.3118	0.854043	Clstn3	no peak	ns
ENSMUSG00000008167.14	188.594	-0.104795	0.434346	-0.241271	0.809345	0.973681	Fbxw9	no peak	ns
ENSMUSG00000008193.13	48.9294	-0.540775	0.558188	-0.968804	0.332643	0.859008	Spib	no peak	ns
ENSMUSG00000008200.15	2157.28	0.322913	0.370294	0.872044	0.383184	0.875496	Fnbp4	no peak	ns
ENSMUSG00000008206.16	59.7043	-3.31026	0.96337	-3.43613	0.000590096	0.0238183	Cers4	peak	pval & log2fc
ENSMUSG00000008226.14	259.073	0.356265	0.471516	0.755573	0.449906	0.897904	Scrn3	no peak	ns
ENSMUSG00000008301.11	438.735	-0.416887	0.347427	-1.19993	0.230167	0.802929	Phax	no peak	ns
ENSMUSG00000008305.18	191.461	-1.68361	0.393194	-4.28187	1.85328e-05	0.00170095	Tle1	no peak	pval & log2fc
ENSMUSG00000008307.11	267.049	0.6983	0.546997	1.27661	0.201741	0.776081	1700109H08Rik	no peak	ns
ENSMUSG00000008318.10	1221.41	-0.21491	0.415903	-0.51673	0.605345	0.931594	Relt	no peak	ns
ENSMUSG00000008333.12	804.03	0.065812	0.317029	0.20759	0.835549	0.976589	Snrpb2	no peak	ns
ENSMUSG00000008348.9	65264.4	-0.394177	0.354228	-1.11278	0.265804	0.828896	Ubc	no peak	ns
ENSMUSG00000008373.16	1044.24	-0.109636	0.358511	-0.305809	0.75975	0.962908	Prpf31	no peak	ns
ENSMUSG00000008384.8	284.118	-0.494954	0.457952	-1.0808	0.279787	0.836864	Sertad1	no peak	ns
ENSMUSG00000008393.9	1094.66	-0.683598	0.593348	-1.1521	0.249279	0.817796	Carhsp1	no peak	ns
ENSMUSG00000008398.15	718.713	-1.32998	0.393608	-3.37894	0.000727657	0.0277965	Elk3	peak	pval & log2fc
ENSMUSG00000008429.8	965.52	0.0310579	0.342847	0.0905884	0.92782	0.992362	Herpud2	no peak	ns
ENSMUSG00000008435.15	196.088	0.268543	0.37626	0.713717	0.475402	0.904763	Rdh13	no peak	ns
ENSMUSG00000008438.3	2.19327	0.623772	1.68326	0.370573	0.710955	NA	Adam21	no peak	ns
ENSMUSG00000008450.8	914.416	0.160855	0.38022	0.423057	0.672254	0.945149	Nutf2	no peak	ns
ENSMUSG00000008475.13	6856.2	-0.260257	0.422667	-0.615749	0.53806	0.917561	Arpc5	no peak	ns
ENSMUSG00000008482.9	0.663144	2.82176	3.64315	0.774537	0.438613	NA	Rnf151	no peak	log2fc
ENSMUSG00000008496.19	1344.66	-0.54607	0.370443	-1.4741	0.140455	0.69019	Pou2f2	no peak	ns
ENSMUSG00000008540.11	1387.49	-0.0947095	0.454292	-0.208477	0.834856	0.976589	Mgst1	no peak	ns
ENSMUSG00000008575.17	1.303	1.57179	2.68593	0.585195	0.558416	NA	Nfib	no peak	log2fc
ENSMUSG00000008590.4	0.834187	3.15225	3.3354	0.945091	0.344613	NA	Htr3b	no peak	log2fc
ENSMUSG00000008601.12	24.0807	2.08641	0.887759	2.3502	0.0187635	0.252785	Rab25	no peak	log2fc
ENSMUSG00000008604.11	1093.52	0.240687	0.354621	0.678718	0.497317	0.90973	Ubqln4	no peak	ns
ENSMUSG00000008658.16	9.75328	0.417914	0.88442	0.47253	0.636549	0.936521	Rbfox1	no peak	ns
ENSMUSG00000008668.15	11510.1	-0.455614	0.426522	-1.06821	0.285427	0.841641	Rps18	no peak	ns
ENSMUSG00000008682.13	18030.9	-0.599145	0.35124	-1.7058	0.0880452	0.573111	Rpl10	no peak	ns
ENSMUSG00000008683.16	5943.21	-0.374655	0.355519	-1.05383	0.291963	0.844537	Rps15a	no peak	ns
ENSMUSG00000008690.15	2827.01	-0.226079	0.426855	-0.529638	0.596363	0.929663	Ncaph2	no peak	ns
ENSMUSG00000008730.17	7354.95	0.234629	0.383125	0.612408	0.540268	0.917933	Hipk1	no peak	ns
ENSMUSG00000008734.9	42.1025	-8.87656	2.5379	-3.4976	0.000469467	0.0201635	Gprc5b	no peak	pval & log2fc
ENSMUSG00000008763.16	1083.64	0.109793	0.404547	0.271396	0.786086	0.96949	Man1a2	no peak	ns
ENSMUSG00000008822.15	351.172	0.499511	0.304083	1.64268	0.100449	0.605827	Acyp1	no peak	ns
ENSMUSG00000008843.4	5.12399	-0.512628	1.25192	-0.409472	0.682193	0.946093	Cldn13	no peak	ns
ENSMUSG00000008845.9	6055.97	-4.92588	1.89635	-2.59756	NA	NA	Cd163	no peak	log2fc
ENSMUSG00000008855.17	2209.43	-0.336581	0.344924	-0.975815	0.329156	0.857294	Hdac5	no peak	ns
ENSMUSG00000008859.8	387.913	-0.579526	0.377221	-1.5363	0.124464	0.659424	Rala	no peak	ns
ENSMUSG00000008874.3	2.6469	2.18696	2.27161	0.962737	0.33568	NA	Clec3a	no peak	log2fc
ENSMUSG00000008892.12	1465.26	-0.0395234	0.361734	-0.109261	0.912995	0.98972	Vdac3	no peak	ns
ENSMUSG00000008932.10	1.95456	0.954422	1.69381	0.563476	0.573111	NA	Slc1a7	no peak	ns
ENSMUSG00000008958.14	936.057	-0.101313	0.338728	-0.2991	0.764864	0.964394	Vps72	no peak	ns
ENSMUSG00000008976.16	1008.35	0.359734	0.425949	0.844545	0.398365	0.882498	Gabpa	no peak	ns
ENSMUSG00000008999.7	0.662964	-1.50719	3.13034	-0.481477	0.630177	NA	Bmp7	no peak	log2fc
ENSMUSG00000009013.5	1761.24	-0.171396	0.388175	-0.441542	0.65882	0.941193	Dynll1	no peak	ns
ENSMUSG00000009030.14	489.163	0.124965	0.361137	0.346033	0.729318	0.956504	Pdcl	no peak	ns
ENSMUSG00000009035.15	1146.88	-0.661255	0.443472	-1.49109	0.135939	0.679476	Tmem184b	no peak	ns
ENSMUSG00000009070.14	3.79932	1.8104	1.35768	1.33345	0.182385	0.749408	Rsph14	no peak	log2fc
ENSMUSG00000009073.16	1672.71	-0.109126	0.277702	-0.392961	0.694348	0.948894	Nf2	no peak	ns
ENSMUSG00000009075.2	5.53115	-0.85748	0.996951	-0.860102	0.389733	0.878567	Cabp7	no peak	ns
ENSMUSG00000009076.10	458.945	-0.274092	0.44429	-0.616922	0.537286	0.91747	Zmat5	no peak	ns
ENSMUSG00000009079.16	6148.03	0.452081	0.307253	1.47136	0.141193	0.691736	Ewsr1	no peak	ns
ENSMUSG00000009090.17	2024.15	-0.514693	0.332927	-1.54596	0.122114	0.654979	Ap1b1	no peak	ns
ENSMUSG00000009092.5	5.03426	-1.52108	1.27713	-1.19102	0.233647	0.806507	Derl3	no peak	log2fc
ENSMUSG00000009108.15	4.32842	0.821716	1.12851	0.728144	0.466525	0.90254	Gnat2	no peak	ns
ENSMUSG00000009112.4	1292.49	0.0373993	0.32286	0.115838	0.907781	0.988525	Bcl2l13	no peak	ns
ENSMUSG00000009114.17	0.708021	-1.61362	3.08253	-0.523472	0.600646	NA	2610028H24Rik	no peak	log2fc
ENSMUSG00000009145.6	155.456	1.90893	0.368882	5.17489	2.2804e-07	4.51284e-05	Dqx1	no peak	pval & log2fc
ENSMUSG00000009207.15	376.725	1.00006	0.553642	1.80633	0.0708672	0.52387	Lnpk	no peak	log2fc
ENSMUSG00000009246.14	14.8123	-0.185367	0.672648	-0.275578	0.782872	0.969065	Trpm5	no peak	ns
ENSMUSG00000009248.6	61.5672	1.97609	0.92918	2.1267	0.0334448	0.353453	Ascl2	no peak	log2fc
ENSMUSG00000009281.6	3.41887	-1.72712	1.4982	-1.1528	0.248994	0.817331	Rarres2	no peak	log2fc
ENSMUSG00000009291.13	1154.37	-0.416536	0.373288	-1.11586	0.264484	0.828533	Pttg1ip	no peak	ns
ENSMUSG00000009292.18	1471.61	-1.27889	0.587472	-2.17693	0.0294856	0.331346	Trpm2	no peak	log2fc
ENSMUSG00000009293.17	1127.87	-0.1942	0.453803	-0.427939	0.668696	0.944187	Ube2g2	no peak	ns
ENSMUSG00000009350.13	84102.1	5.33826	0.902402	5.91562	3.30636e-09	1.67722e-06	Mpo	no peak	pval & log2fc
ENSMUSG00000009356.12	0.472835	2.34031	3.99697	0.585521	0.558197	NA	Lpo	no peak	log2fc
ENSMUSG00000009376.15	173.904	-1.02969	0.945361	-1.0892	0.276064	0.835205	Met	no peak	log2fc
ENSMUSG00000009394.13	0.478315	0.773876	4.04313	0.191405	0.848208	NA	Syn2	no peak	ns
ENSMUSG00000009406.13	294.36	-0.148435	0.349742	-0.424414	0.671264	0.945068	Elk1	no peak	ns
ENSMUSG00000009418.16	142.217	-3.63922	1.02601	-3.54697	0.000389689	0.0175209	Nav1	no peak	pval & log2fc
ENSMUSG00000009470.17	2929.13	0.312411	0.41195	0.758372	0.448228	0.897481	Tnpo1	no peak	ns
ENSMUSG00000009487.10	0.332391	1.82359	4.03519	0.45192	0.651326	NA	Otog	no peak	log2fc
ENSMUSG00000009535.13	770.894	-0.153919	0.343947	-0.447509	0.654508	0.940051	Rnmt	no peak	ns
ENSMUSG00000009545.14	3.72807	1.8095	1.32413	1.36655	0.171766	0.736692	Kcnq1	no peak	log2fc
ENSMUSG00000009549.14	878.237	-0.517401	0.38207	-1.35421	0.175671	0.741204	Srp14	no peak	ns
ENSMUSG00000009551.2	3.32377	1.93353	1.34318	1.43952	0.150004	0.707217	6330409D20Rik	no peak	log2fc
ENSMUSG00000009555.16	2202.96	-0.173896	0.2794	-0.622391	0.533685	0.916737	Cdk9	no peak	ns
ENSMUSG00000009563.16	692.314	-0.2651	0.336134	-0.788671	0.430304	0.890237	Tor2a	no peak	ns
ENSMUSG00000009566.12	305.566	0.340589	0.3857	0.88304	0.377214	0.873927	Fpgs	no peak	ns
ENSMUSG00000009569.14	703.71	-0.180009	0.40303	-0.446639	0.655136	0.940223	Mrtfb	no peak	ns
ENSMUSG00000009575.14	2760.78	0.550034	0.345328	1.59279	0.111207	0.63059	Cbx5	no peak	ns
ENSMUSG00000009585.18	1488.92	-1.1916	0.49051	-2.4293	0.015128	0.22715	Apobec3	no peak	log2fc
ENSMUSG00000009614.16	17.1058	-1.01787	1.33706	-0.761274	0.446493	0.896512	Sardh	no peak	log2fc
ENSMUSG00000009621.18	583.94	-1.41021	0.326231	-4.32273	1.54111e-05	0.00148778	Vav2	no peak	pval & log2fc
ENSMUSG00000009628.14	10.245	4.3061	1.6112	2.67259	0.00752674	0.144743	Tex15	no peak	log2fc
ENSMUSG00000009630.10	2808.58	-0.285945	0.364611	-0.784246	0.432896	0.89165	Ppp2cb	no peak	ns
ENSMUSG00000009633.3	296.088	0.92336	0.826466	1.11724	0.263892	0.828533	G0s2	no peak	ns
ENSMUSG00000009640.11	334.19	0.0823698	0.331858	0.248208	0.803973	0.972034	Dmap1	no peak	ns
ENSMUSG00000009647.13	1820.63	0.69269	0.551772	1.25539	0.209336	0.784238	Mcu	no peak	ns
ENSMUSG00000009654.4	8.73089	-1.32961	1.36404	-0.97476	0.329679	0.857434	Oit3	no peak	log2fc
ENSMUSG00000009670.11	5.44402	-0.513232	1.00686	-0.509733	0.610238	0.933153	Tex11	no peak	ns
ENSMUSG00000009681.10	807.726	1.01436	0.359882	2.81858	0.00482362	0.10651	Bcr	no peak	log2fc
ENSMUSG00000009687.14	8442.23	-0.351819	0.379656	-0.926679	0.354093	0.866584	Fxyd5	no peak	ns
ENSMUSG00000009731.4	29.9063	1.78703	0.584434	3.0577	0.00223041	0.0609744	Kcnd1	no peak	pval & log2fc
ENSMUSG00000009733.9	200.101	0.276285	0.418007	0.660958	0.508639	0.912085	Tfcp2	no peak	ns
ENSMUSG00000009734.18	0.666799	-2.89876	3.03347	-0.955593	0.339278	NA	Pou6f2	no peak	log2fc
ENSMUSG00000009739.17	18.3947	-0.112077	0.906901	-0.123582	0.901646	0.987285	Pou6f1	no peak	ns
ENSMUSG00000009741.15	2777.94	0.398038	0.42403	0.938702	0.347884	0.863255	Ubp1	no peak	ns
ENSMUSG00000009772.15	1181.93	-0.163666	0.321977	-0.508315	0.611232	0.933295	Nuak2	no peak	ns
ENSMUSG00000009828.15	210.043	0.275795	0.333882	0.826025	0.40879	0.884905	Ick	no peak	ns
ENSMUSG00000009863.14	1346.06	-0.746728	0.42048	-1.77589	0.0757508	0.540595	Sdhb	no peak	ns
ENSMUSG00000009876.13	3.09642	-1.50744	1.40856	-1.07019	0.284532	NA	Cox4i2	no peak	log2fc
ENSMUSG00000009894.15	59.8245	-1.06838	0.550174	-1.94189	0.05215	0.455257	Snap47	no peak	log2fc
ENSMUSG00000009905.5	441.812	0.591745	0.376206	1.57293	0.115736	0.643056	Kdsr	no peak	ns
ENSMUSG00000009907.17	1787.78	0.262585	0.320204	0.820054	0.412185	0.886088	Vps4b	no peak	ns
ENSMUSG00000009927.9	9797.35	-0.320703	0.386132	-0.830552	0.406227	0.884213	Rps25	no peak	ns
ENSMUSG00000009941.10	4.72391	1.3433	1.10463	1.21606	0.22396	0.799548	Nxf2	no peak	log2fc
ENSMUSG00000009995.17	860.598	-0.0645938	0.290286	-0.222518	0.823911	0.975246	Taz	no peak	ns
ENSMUSG00000010021.13	140.997	-0.684713	0.480531	-1.42491	0.154184	0.711026	Kif19a	no peak	ns
ENSMUSG00000010025.19	1579.3	-0.449932	0.390708	-1.15158	0.249494	0.817805	Aldh3a2	no peak	ns
ENSMUSG00000010044.12	5.0553	0.581931	1.3001	0.447604	0.654439	0.940051	Zmynd10	no peak	ns
ENSMUSG00000010045.2	465.999	-0.417801	0.402051	-1.03917	0.298724	0.847238	Tmem115	no peak	ns
ENSMUSG00000010047.12	80.7176	-0.260977	0.689407	-0.378553	0.70502	0.951911	Hyal2	no peak	ns
ENSMUSG00000010048.10	487.15	0.20125	0.489983	0.410728	0.681272	0.946093	Ifrd2	no peak	ns
ENSMUSG00000010051.15	0.944795	0.925138	2.88009	0.321218	0.748045	NA	Hyal1	no peak	ns
ENSMUSG00000010054.4	342.329	-0.381263	0.455371	-0.837257	0.402448	0.882999	Tusc2	no peak	ns
ENSMUSG00000010057.8	264.082	-0.367611	0.381635	-0.963251	0.335422	0.86075	Nprl2	no peak	ns
ENSMUSG00000010066.15	57.8831	4.02838	0.849043	4.74461	2.08905e-06	0.000276122	Cacna2d2	no peak	pval & log2fc
ENSMUSG00000010067.13	645.897	-0.253462	0.312446	-0.81122	0.417239	0.886703	Rassf1	no peak	ns
ENSMUSG00000010095.13	1504.28	-0.199624	0.354115	-0.563726	0.572941	0.925926	Slc3a2	no peak	ns
ENSMUSG00000010097.15	2741.38	0.392488	0.321331	1.22145	0.221918	0.797706	Nxf1	no peak	ns
ENSMUSG00000010110.17	1248.34	-0.202349	0.321632	-0.629131	0.529263	0.916139	Stx5a	no peak	ns
ENSMUSG00000010122.14	0.46648	0.773876	4.04313	0.191405	0.848208	NA	Slc47a1	no peak	ns
ENSMUSG00000010136.14	1.26742	2.59616	2.65655	0.977268	0.328437	NA	Pifo	no peak	log2fc
ENSMUSG00000010142.12	1067.77	-0.237356	0.482623	-0.491805	0.622857	0.935568	Tnfrsf13b	no peak	ns
ENSMUSG00000010175.13	28.3073	0.54505	0.957476	0.569257	0.569182	0.925882	Prox1	no peak	ns
ENSMUSG00000010205.11	0.31791	1.76766	4.04019	0.437519	0.661735	NA	Raver1	no peak	log2fc
ENSMUSG00000010277.7	5185.9	-0.481456	0.288835	-1.66689	0.0955363	0.594229	2610507B11Rik	no peak	ns
ENSMUSG00000010290.7	279.24	0.247048	0.299308	0.825399	0.409145	0.884905	AI597479	no peak	ns
ENSMUSG00000010307.7	389.079	-1.24904	0.622463	-2.00661	0.0447909	0.417625	Tmem86a	no peak	log2fc
ENSMUSG00000010342.16	37.7707	-1.04649	0.796142	-1.31445	0.188696	0.755469	Tex14	no peak	log2fc
ENSMUSG00000010358.13	559.879	-0.722227	0.435719	-1.65755	0.0974078	0.598444	Ifi35	no peak	ns
ENSMUSG00000010362.9	186.474	-0.623647	0.393196	-1.5861	0.112717	0.635111	Rdm1	no peak	ns
ENSMUSG00000010376.15	1255.05	-0.182036	0.308082	-0.590868	0.554609	0.921368	Nedd8	no peak	ns
ENSMUSG00000010392.8	1299.17	0.183223	0.318446	0.575367	0.565043	0.925338	Gosr1	no peak	ns
ENSMUSG00000010406.12	237.643	-0.0681162	0.482145	-0.141277	0.887651	0.984774	Mrpl52	no peak	ns
ENSMUSG00000010453.12	1368.61	0.183763	0.299515	0.613536	0.539522	0.917561	Kansl3	no peak	ns
ENSMUSG00000010461.15	1.30444	2.63899	2.22825	1.18434	0.23628	NA	Eya4	no peak	log2fc
ENSMUSG00000010476.14	1.84653	-0.838588	1.98014	-0.423499	0.671931	NA	Ebf3	no peak	ns
ENSMUSG00000010492.10	14.6672	0.953631	0.741408	1.28624	0.198358	0.771946	Uckl1os	no peak	ns
ENSMUSG00000010505.16	3.02486	-1.07077	1.52249	-0.703302	0.481868	NA	Myt1	no peak	log2fc
ENSMUSG00000010517.7	980.659	-0.452526	0.289101	-1.56529	0.117516	0.647309	Faf1	no peak	ns
ENSMUSG00000010538.14	62.6289	-0.359478	0.441008	-0.815128	0.414999	0.886703	Tsacc	no peak	ns
ENSMUSG00000010554.14	385.779	-0.0227896	0.388177	-0.0587093	0.953184	0.99607	Mettl16	no peak	ns
ENSMUSG00000010592.9	0.482599	0.837361	4.03735	0.207404	0.835695	NA	Dazl	no peak	ns
ENSMUSG00000010607.8	172.675	-0.0897834	0.43066	-0.208479	0.834855	0.976589	Pigyl	no peak	ns
ENSMUSG00000010608.15	2797.63	0.749299	0.57562	1.30173	0.19301	0.763781	Rbm25	no peak	ns
ENSMUSG00000010609.15	649.83	0.147673	0.354562	0.416493	0.677049	0.946093	Psen2	no peak	ns
ENSMUSG00000010651.4	434.323	-0.557712	0.369127	-1.5109	0.130815	0.670772	Acaa1b	no peak	ns
ENSMUSG00000010660.3	22.3876	-0.371698	0.745305	-0.498719	0.617978	0.934108	Plcd1	no peak	ns
ENSMUSG00000010663.5	192.174	-1.52126	0.87027	-1.74804	0.0804575	0.555506	Fads1	no peak	log2fc
ENSMUSG00000010721.15	170.573	0.589054	0.5104	1.1541	0.248458	0.816979	Lmbr1	no peak	ns
ENSMUSG00000010751.15	212.11	0.714288	0.540855	1.32066	0.186614	0.753175	Tnfrsf22	no peak	ns
ENSMUSG00000010755.17	734.068	-0.431505	0.383367	-1.12557	0.260349	0.824725	Cars	no peak	ns
ENSMUSG00000010825.17	0.319614	-0.063693	4.08047	-0.0156092	0.987546	NA	Grid2ip	no peak	ns
ENSMUSG00000010830.8	5.18531	-0.201642	1.09784	-0.183672	0.854271	0.979518	Kdelr3	no peak	ns
ENSMUSG00000010911.12	222.678	-0.17794	0.364092	-0.488723	0.625038	0.935568	Apip	no peak	ns
ENSMUSG00000010914.10	326.226	0.0113191	0.31696	0.0357113	0.971513	0.996975	Pdhx	no peak	ns
ENSMUSG00000010936.11	1951.49	0.0743421	0.327784	0.226802	0.820578	0.975246	Vac14	no peak	ns
ENSMUSG00000011008.13	5.46753	0.445813	1.21676	0.366393	0.714072	0.954909	Mcoln2	no peak	ns
ENSMUSG00000011096.17	695.092	-0.103227	0.365607	-0.282345	0.777679	0.968242	Akt1s1	no peak	ns
ENSMUSG00000011114.18	401.664	0.32066	0.56976	0.562797	0.573573	0.926329	Tbrg1	no peak	ns
ENSMUSG00000011148.14	7705.7	-0.27858	0.363727	-0.765905	0.443733	0.894372	Adssl1	no peak	ns
ENSMUSG00000011158.8	1294.52	-0.0398535	0.333068	-0.119656	0.904756	0.987748	Brf1	no peak	ns
ENSMUSG00000011171.11	7.24273	-1.0377	1.594	-0.651008	0.515041	0.912085	Vipr2	no peak	log2fc
ENSMUSG00000011179.8	1674.58	0.434274	0.398977	1.08847	0.276388	0.835485	Odc1	no peak	ns
ENSMUSG00000011254.16	202.018	0.111214	0.400129	0.277946	0.781054	0.968438	Thg1l	no peak	ns
ENSMUSG00000011256.16	147.911	-0.655894	0.809865	-0.809881	0.418008	0.886895	Adam19	no peak	ns
ENSMUSG00000011257.19	2013.67	0.383316	0.408113	0.939241	0.347607	0.863255	Pabpc4	no peak	ns
ENSMUSG00000011263.16	31.7511	-0.857638	0.891421	-0.962102	0.335999	0.860819	Exoc3l2	no peak	ns
ENSMUSG00000011267.8	99.2983	0.144898	0.449781	0.322152	0.747338	0.96039	Zfp296	no peak	ns
ENSMUSG00000011305.11	4.44381	0.606013	1.67572	0.361643	0.717619	0.955515	Plin5	no peak	ns
ENSMUSG00000011306.7	907.894	-0.0777663	0.306253	-0.253928	0.799551	0.971495	Sugp1	no peak	ns
ENSMUSG00000011350.15	11.7306	0.831926	0.797208	1.04355	0.296694	0.846048	Gm5893	no peak	ns
ENSMUSG00000011382.8	91.5017	-0.22605	0.390475	-0.578911	0.562649	0.924678	Dhdh	no peak	ns
ENSMUSG00000011427.16	228.557	-0.11905	0.367297	-0.324124	0.745844	0.959529	Zfp790	no peak	ns
ENSMUSG00000011658.16	200.342	-0.125722	0.409581	-0.306952	0.75888	0.962595	Fuz	no peak	ns
ENSMUSG00000011751.16	5.40568	-0.634899	1.06731	-0.594857	0.551939	0.920851	Sptbn4	no peak	ns
ENSMUSG00000011752.7	13005	-0.363727	0.34145	-1.06524	0.286766	0.842494	Pgam1	no peak	ns
ENSMUSG00000011831.16	507.744	0.0917158	0.556594	0.16478	0.869117	0.981747	Evi5	no peak	ns
ENSMUSG00000011832.15	347.164	0.0701634	0.329973	0.212634	0.831612	0.975824	Evi5l	no peak	ns
ENSMUSG00000011837.4	308.144	-0.237516	0.381172	-0.623119	0.533206	0.916737	Snapc2	no peak	ns
ENSMUSG00000011877.13	847.16	0.0997256	0.284914	0.35002	0.726323	0.956504	Git1	no peak	ns
ENSMUSG00000011884.13	2249.94	-0.710425	0.422095	-1.68309	0.0923575	0.587215	Gltp	no peak	ns
ENSMUSG00000011958.17	2256.73	-0.189314	0.285369	-0.6634	0.507074	0.911631	Bnip2	no peak	ns
ENSMUSG00000011960.12	1192.23	0.249851	0.345281	0.723617	0.469301	0.903509	Ccnt1	no peak	ns
ENSMUSG00000012017.4	64.4381	0.101836	0.620257	0.164184	0.869587	0.981747	Scarf2	no peak	ns
ENSMUSG00000012076.8	267.561	-0.0610225	0.487936	-0.125063	0.900474	0.986919	Brms1l	no peak	ns
ENSMUSG00000012114.17	2040.11	-0.163549	0.290347	-0.563286	0.57324	0.926155	Med15	no peak	ns
ENSMUSG00000012117.13	1532.04	0.0754188	0.297393	0.2536	0.799805	0.971495	Dhdds	no peak	ns
ENSMUSG00000012123.17	14.3677	-1.23439	0.879741	-1.40313	0.16058	0.722274	Crybg2	no peak	log2fc
ENSMUSG00000012126.16	163.971	0.73163	0.443116	1.6511	0.0987172	0.600786	Ubxn11	no peak	ns
ENSMUSG00000012211.13	1.88687	-1.45466	2.00341	-0.726093	0.467782	NA	Tex22	no peak	log2fc
ENSMUSG00000012296.16	464.601	0.237176	0.291838	0.812698	0.416391	0.886703	Tjap1	no peak	ns
ENSMUSG00000012405.16	10379.8	-0.45932	0.442205	-1.0387	0.298943	0.847238	Rpl15	no peak	ns
ENSMUSG00000012422.14	866.396	0.354404	0.429193	0.825746	0.408948	0.884905	Tmem167	no peak	ns
ENSMUSG00000012428.9	0.626518	-2.81461	3.97796	-0.707551	0.479224	NA	Steap4	no peak	log2fc
ENSMUSG00000012429.9	349.655	0.182121	0.319134	0.570672	0.568222	0.925789	Mplkip	no peak	ns
ENSMUSG00000012443.4	1857.77	0.533115	0.423256	1.25956	0.20783	0.782598	Kif11	no peak	ns
ENSMUSG00000012483.4	286.746	0.169601	0.338227	0.50144	0.616062	0.933781	Rpa3	no peak	ns
ENSMUSG00000012519.14	1582.6	-0.589611	0.313081	-1.88325	0.0596661	0.482081	Mlkl	no peak	ns
ENSMUSG00000012535.14	1834.68	0.0747697	0.293557	0.254703	0.798953	0.971495	Tnpo3	no peak	ns
ENSMUSG00000012609.19	371.804	0.196241	0.302661	0.648384	0.516737	0.912583	Ttll5	no peak	ns
ENSMUSG00000012640.16	461.442	0.411435	0.452811	0.908623	0.363549	0.869696	Zfp715	no peak	ns
ENSMUSG00000012705.16	0.99919	-1.02305	2.1869	-0.467807	0.639923	NA	Retn	no peak	log2fc
ENSMUSG00000012777.14	0.66384	1.43813	3.13629	0.458544	0.646562	NA	Acp4	no peak	log2fc
ENSMUSG00000012819.15	386.487	-0.758514	0.516947	-1.4673	0.142295	0.692813	Cdh23	no peak	ns
ENSMUSG00000012848.15	10747	-0.639964	0.461104	-1.38789	0.165169	0.728049	Rps5	no peak	ns
ENSMUSG00000012889.8	0.97627	3.38197	2.7202	1.24328	0.213766	NA	Podnl1	no peak	log2fc
ENSMUSG00000013033.16	98.9078	-0.488468	0.428005	-1.14127	0.253759	0.820465	Adgrl1	no peak	ns
ENSMUSG00000013076.17	186.451	-2.48325	0.742344	-3.34515	0.000822395	0.0305654	Amotl1	peak	pval & log2fc
ENSMUSG00000013083.8	7.1799	-1.45853	1.12443	-1.29713	0.194588	0.766248	2200002J24Rik	no peak	log2fc
ENSMUSG00000013089.15	269.132	-2.62108	1.47607	-1.77572	0.0757799	0.540598	Etv5	no peak	log2fc
ENSMUSG00000013091.5	0.325969	1.79914	4.03735	0.445624	0.655869	NA	Tmem190	no peak	log2fc
ENSMUSG00000013150.15	43.8375	0.0567671	0.617375	0.091949	0.926739	0.991979	Gfod2	no peak	ns
ENSMUSG00000013155.10	231.911	0.838693	0.419256	2.00043	0.0454537	0.420948	Enkd1	no peak	ns
ENSMUSG00000013158.6	0.973757	0.976506	2.43839	0.400472	0.688809	NA	4933405L10Rik	no peak	ns
ENSMUSG00000013160.7	3859.94	-0.296341	0.370665	-0.799485	0.424009	0.889289	Atp6v0d1	no peak	ns
ENSMUSG00000013236.17	3433.68	-0.252412	0.381732	-0.661227	0.508466	0.912085	Ptprs	no peak	ns
ENSMUSG00000013275.9	253.066	-0.230513	0.40181	-0.573686	0.56618	0.925756	Slc41a1	no peak	ns
ENSMUSG00000013338.16	0.783148	-3.13494	3.96389	-0.790876	0.429017	NA	Fer1l4	no peak	log2fc
ENSMUSG00000013353.10	2.56178	0.102129	1.85176	0.0551525	0.956017	NA	4931406B18Rik	no peak	ns
ENSMUSG00000013367.5	0.332391	1.82359	4.03519	0.45192	0.651326	NA	Iglon5	no peak	log2fc
ENSMUSG00000013415.9	0.994965	-2.26845	2.75231	-0.8242	0.409826	NA	Igf2bp1	no peak	log2fc
ENSMUSG00000013418.8	5.08833	-1.28767	1.18002	-1.09123	0.275173	0.835205	B4galnt2	no peak	log2fc
ENSMUSG00000013419.7	2.4317	-1.00703	1.53031	-0.658059	0.5105	NA	Zfp651	no peak	log2fc
ENSMUSG00000013465.19	1167.3	-0.141217	0.304424	-0.463883	0.642732	0.937324	Nelfb	no peak	ns
ENSMUSG00000013483.14	13.7953	-1.07818	0.711299	-1.51579	0.129572	0.66885	Card14	no peak	log2fc
ENSMUSG00000013495.15	444.591	0.201386	0.282897	0.711871	0.476545	0.904763	Tmem175	no peak	ns
ENSMUSG00000013523.13	39.0957	0.577659	0.611477	0.944694	0.344815	0.863255	Bcas1	no peak	ns
ENSMUSG00000013539.14	443.544	0.00989109	0.328739	0.030088	0.975997	0.997225	Tango2	no peak	ns
ENSMUSG00000013562.12	10.764	0.615118	1.14167	0.538787	0.590034	0.928596	4833413E03Rik	no peak	ns
ENSMUSG00000013584.5	4.72728	0.991871	1.21467	0.816575	0.414172	0.886703	Aldh1a2	no peak	ns
ENSMUSG00000013593.12	2253.12	-0.586828	0.39125	-1.49988	0.133645	0.675501	Ndufs2	no peak	ns
ENSMUSG00000013611.14	6.31886	2.76493	1.38105	2.00204	0.0452803	0.420553	Snx31	no peak	log2fc
ENSMUSG00000013622.15	524.357	-0.577662	0.342562	-1.6863	0.0917384	0.585062	Atraid	no peak	ns
ENSMUSG00000013629.16	2089.15	0.180136	0.400082	0.450249	0.652531	0.939827	Cad	no peak	ns
ENSMUSG00000013646.17	516.904	-0.212784	0.397989	-0.534648	0.592893	0.929115	Sh3bp5l	no peak	ns
ENSMUSG00000013662.6	909.223	0.252773	0.386574	0.65388	0.513189	0.912085	Atad1	no peak	ns
ENSMUSG00000013663.7	2637.71	-0.103855	0.471646	-0.220197	0.825717	0.975246	Pten	no peak	ns
ENSMUSG00000013698.12	342.527	-2.22513	0.492763	-4.51562	6.31305e-06	0.000709518	Pea15a	peak	pval & log2fc
ENSMUSG00000013701.13	1340.11	-0.0964416	0.316431	-0.304779	0.760534	0.963291	Timm23	no peak	ns
ENSMUSG00000013707.3	1416.01	-1.60975	0.472827	-3.40452	0.000662801	0.0261897	Tnfaip8l2	no peak	pval & log2fc
ENSMUSG00000013736.16	435.664	0.468862	0.417314	1.12352	0.261215	0.825934	Trnt1	no peak	ns
ENSMUSG00000013787.15	3405.83	-0.213146	0.398492	-0.534881	0.592732	0.929019	Ehmt2	no peak	ns
ENSMUSG00000013822.7	553.941	-0.130854	0.360634	-0.362846	0.71672	0.955135	Elof1	no peak	ns
ENSMUSG00000013833.15	1192.82	0.0156727	0.351599	0.0445754	0.964446	0.996315	Med16	no peak	ns
ENSMUSG00000013846.10	2098.86	-0.361482	0.315676	-1.14511	0.252165	0.81925	St3gal1	no peak	ns
ENSMUSG00000013858.14	2014.51	-0.295203	0.326152	-0.905108	0.365408	0.869696	Tmem259	no peak	ns
ENSMUSG00000013878.18	13.4866	0.260725	0.823608	0.316565	0.751574	0.961492	Rnf170	no peak	ns
ENSMUSG00000013921.15	0.642241	2.77998	3.07075	0.90531	0.365301	NA	Clip3	no peak	log2fc
ENSMUSG00000013928.13	3.14047	0.0999428	1.27927	0.0781248	0.937729	NA	Thap8	no peak	ns
ENSMUSG00000013936.12	7.42164	-0.891305	1.09924	-0.81084	0.417458	0.886703	Myl2	no peak	ns
ENSMUSG00000013973.12	509.046	-0.128204	0.300123	-0.427173	0.669254	0.944311	Dedd	no peak	ns
ENSMUSG00000013974.3	2312.16	-0.149302	0.598341	-0.249526	0.802954	0.97183	Mcemp1	no peak	ns
ENSMUSG00000013997.10	411.605	-0.241154	0.3371	-0.71538	0.474375	0.904705	Nit1	no peak	ns
ENSMUSG00000014030.15	101.856	0.0329123	0.724586	0.0454221	0.963771	0.996315	Pax5	no peak	ns
ENSMUSG00000014039.18	344.34	-0.0615979	0.297346	-0.207159	0.835886	0.976589	Prdm15	no peak	ns
ENSMUSG00000014074.17	709.157	0.545861	0.29405	1.85636	0.0634029	0.496238	Rnf168	no peak	ns
ENSMUSG00000014075.15	252.896	0.840473	0.353142	2.37999	0.0173132	0.243592	Tctex1d2	no peak	ns
ENSMUSG00000014077.13	2040.16	-0.334246	0.355497	-0.940224	0.347103	0.863255	Chp1	no peak	ns
ENSMUSG00000014158.12	42.9429	-0.983782	0.725054	-1.35684	0.174832	0.740643	Trpv4	no peak	ns
ENSMUSG00000014164.15	11.4955	2.03708	1.23574	1.64847	0.0992559	0.602891	Klhl3	no peak	log2fc
ENSMUSG00000014177.10	275.031	-0.0246737	0.329024	-0.0749908	0.940222	0.993647	Tvp23b	no peak	ns
ENSMUSG00000014195.15	2114.71	-0.15418	0.26981	-0.57144	0.567701	0.925789	Dnajc7	no peak	ns
ENSMUSG00000014198.15	6.0922	-1.45121	1.07489	-1.3501	0.176984	0.742471	Zfp385c	no peak	log2fc
ENSMUSG00000014226.10	819.104	0.369989	0.501312	0.738041	0.46049	0.901057	Cacybp	no peak	ns
ENSMUSG00000014232.14	293.861	0.0188052	0.332421	0.0565705	0.954887	0.99618	Cluap1	no peak	ns
ENSMUSG00000014243.5	106.539	0.0401051	0.499647	0.0802668	0.936025	0.993201	Zswim7	no peak	ns
ENSMUSG00000014245.8	269.263	0.558158	0.37873	1.47376	0.140546	0.69019	Pigl	no peak	ns
ENSMUSG00000014294.4	831.221	-0.309187	0.333037	-0.928388	0.353206	0.866353	Ndufa2	no peak	ns
ENSMUSG00000014301.13	406.039	0.063833	0.303454	0.210355	0.83339	0.976349	Pam16	no peak	ns
ENSMUSG00000014303.13	10.7647	-0.442043	0.743713	-0.594373	0.552263	0.921041	Glis2	no peak	ns
ENSMUSG00000014313.15	1246.2	-0.0516984	0.341715	-0.151291	0.879746	0.983064	Cox6c	no peak	ns
ENSMUSG00000014329.14	1.29085	-0.7649	2.26466	-0.337755	0.735548	NA	Bicc1	no peak	ns
ENSMUSG00000014349.7	1411.82	-0.180666	0.289355	-0.624376	0.532381	0.916729	Ube2z	no peak	ns
ENSMUSG00000014353.15	908.081	0.663877	0.506401	1.31097	0.189867	0.758378	Tmem87b	no peak	ns
ENSMUSG00000014355.10	2753.64	0.1806	0.289724	0.623353	0.533052	0.916737	Anapc1	no peak	ns
ENSMUSG00000014361.5	333.134	-3.10979	1.61334	-1.92755	0.0539106	0.463309	Mertk	no peak	log2fc
ENSMUSG00000014402.15	1036.18	0.0377442	0.280506	0.134558	0.892961	0.985588	Tsg101	no peak	ns
ENSMUSG00000014418.16	1207.69	-0.735629	0.369107	-1.993	0.046262	0.423557	Hps5	no peak	ns
ENSMUSG00000014426.9	749.911	0.0850799	0.298277	0.285238	0.775462	0.967506	Map3k4	no peak	ns
ENSMUSG00000014444.17	3636.64	-0.251405	0.329211	-0.763659	0.44507	0.895415	Piezo1	no peak	ns
ENSMUSG00000014453.4	60.3921	-0.113662	0.696929	-0.16309	0.870447	0.981747	Blk	no peak	ns
ENSMUSG00000014470.4	2559.81	0.276863	0.470348	0.588634	0.556106	0.921768	Rnf166	no peak	ns
ENSMUSG00000014496.8	7766.31	1.5483	0.365334	4.23804	2.25484e-05	0.00195931	Ankrd28	peak	pval & log2fc
ENSMUSG00000014498.9	3164.72	0.291889	0.331696	0.879988	0.378866	0.873927	Ankrd52	no peak	ns
ENSMUSG00000014503.15	31.7696	0.291944	0.561904	0.519561	0.60337	0.930989	Pkd2l2	no peak	ns
ENSMUSG00000014504.16	596.397	0.0520835	0.330079	0.157791	0.874622	0.982263	Srp19	no peak	ns
ENSMUSG00000014529.9	1.16765	-1.34825	2.07231	-0.650601	0.515304	NA	Tmbim7	no peak	log2fc
ENSMUSG00000014543.14	11.9724	1.74466	1.36174	1.2812	0.200125	0.773848	Klra17	no peak	log2fc
ENSMUSG00000014547.10	2016.89	-0.0463704	0.326049	-0.142219	0.886907	0.98453	Wdfy2	no peak	ns
ENSMUSG00000014550.14	649.37	-0.102903	0.304058	-0.338432	0.735038	0.957323	Rbsn	no peak	ns
ENSMUSG00000014551.8	367.477	-0.136023	0.34439	-0.394969	0.692866	0.948748	Mrps25	no peak	ns
ENSMUSG00000014554.13	516.309	-0.455645	0.29209	-1.55994	0.118773	0.649422	Dguok	no peak	ns
ENSMUSG00000014592.20	375.713	0.642172	0.310547	2.06788	0.0386516	0.382623	Camta1	no peak	ns
ENSMUSG00000014599.10	215.433	-0.660679	0.598633	-1.10365	0.269747	0.83148	Csf1	no peak	ns
ENSMUSG00000014601.13	1192.32	-0.102881	0.308106	-0.333915	0.738443	0.958051	Strip1	no peak	ns
ENSMUSG00000014602.15	10.9358	0.242596	1.16677	0.207922	0.83529	0.976589	Kif1a	no peak	ns
ENSMUSG00000014606.14	1874.86	-0.521553	0.386863	-1.34816	0.177607	0.743352	Slc25a11	no peak	ns
ENSMUSG00000014609.16	0.864651	-1.98733	2.52995	-0.785522	0.432148	NA	Chrne	no peak	log2fc
ENSMUSG00000014633.15	819.636	-0.0200423	0.598597	-0.0334821	0.97329	0.997225	Cmc2	no peak	ns
ENSMUSG00000014668.15	1862.49	-0.0179907	0.292256	-0.0615582	0.950915	0.995234	Chfr	no peak	ns
ENSMUSG00000014686.8	373.832	0.593391	0.957923	0.619456	0.535616	0.916991	Ceacam16	no peak	ns
ENSMUSG00000014704.10	12.0156	-0.0734876	1.11067	-0.0661653	0.947246	0.994435	Hoxa2	no peak	ns
ENSMUSG00000014725.16	0.688061	-0.187792	3.14394	-0.0597314	0.95237	NA	Adam28	no peak	ns
ENSMUSG00000014748.13	1758.34	-0.277478	0.367725	-0.754579	0.450502	0.897904	Tex261	no peak	ns
ENSMUSG00000014763.8	613.903	-0.499976	0.3828	-1.3061	0.191518	0.761893	Fam120b	no peak	ns
ENSMUSG00000014767.17	543.539	0.165844	0.279844	0.59263	0.553429	0.921282	Tbp	no peak	ns
ENSMUSG00000014769.10	2133.3	-0.244097	0.308133	-0.792181	0.428255	0.889828	Psmb1	no peak	ns
ENSMUSG00000014771.13	337.634	-0.264589	0.347319	-0.761804	0.446177	0.896512	Pdcd2	no peak	ns
ENSMUSG00000014773.13	0.474539	0.807239	3.4955	0.230937	0.817364	NA	Dll1	no peak	ns
ENSMUSG00000014776.7	0.818652	-3.19635	3.34326	-0.956057	0.339043	NA	Nol3	no peak	log2fc
ENSMUSG00000014778.10	834.686	-0.000982302	0.37242	-0.00263762	0.997895	0.999722	Fhod1	no peak	ns
ENSMUSG00000014782.16	38.9054	-0.617645	1.20862	-0.511035	0.609326	0.933153	Plekhg4	no peak	ns
ENSMUSG00000014786.8	71.7322	-0.343548	0.46228	-0.743158	0.457386	0.900513	Slc9a5	no peak	ns
ENSMUSG00000014791.10	39.1732	0.179953	0.480277	0.374686	0.707894	0.952598	Elmo3	no peak	ns
ENSMUSG00000014837.15	62.0086	0.303252	0.550112	0.551255	0.581459	0.928247	4931428F04Rik	no peak	ns
ENSMUSG00000014846.12	180.219	-2.12365	0.962938	-2.20539	0.0274267	0.318136	Tppp3	no peak	log2fc
ENSMUSG00000014850.15	446.895	0.434948	0.353268	1.23121	0.218243	0.795843	Msh3	no peak	ns
ENSMUSG00000014852.16	5.64372	-0.578638	1.0224	-0.565963	0.571419	0.925901	Adamts13	no peak	ns
ENSMUSG00000014856.12	490.145	0.124687	0.295648	0.421741	0.673214	0.945492	Tmem208	no peak	ns
ENSMUSG00000014859.9	1245.97	0.0128589	0.312922	0.0410931	0.967222	0.996529	E2f4	no peak	ns
ENSMUSG00000014867.9	5653.46	-0.100205	0.320994	-0.312171	0.75491	0.961767	Surf4	no peak	ns
ENSMUSG00000014873.15	481.732	0.357175	0.327539	1.09048	0.275501	0.835205	Surf2	no peak	ns
ENSMUSG00000014905.4	369.062	-0.281607	0.48281	-0.583267	0.559713	0.92372	Dnajb9	no peak	ns
ENSMUSG00000014907.10	341.011	0.425291	0.472257	0.90055	0.367828	0.870788	Naf1	no peak	ns
ENSMUSG00000014932.15	25.2098	3.22047	1.11409	2.89068	0.00384406	0.0898496	Yes1	no peak	pval & log2fc
ENSMUSG00000014956.15	4380.22	0.647333	0.342252	1.89139	0.0585718	0.477142	Ppp1cb	no peak	ns
ENSMUSG00000014959.12	2534.69	-0.253492	0.382072	-0.663468	0.507031	0.911631	Gorasp2	no peak	ns
ENSMUSG00000014980.14	169.12	0.31781	0.320214	0.992493	0.320957	0.855919	Tsen15	no peak	ns
ENSMUSG00000015002.18	1140.91	-0.0776929	0.361805	-0.214737	0.829972	0.975771	Efr3a	no peak	ns
ENSMUSG00000015023.7	1274.89	0.0578343	0.333182	0.173582	0.862194	0.980415	Ddx19a	no peak	ns
ENSMUSG00000015027.11	3877.27	-0.336237	0.420368	-0.799864	0.42379	0.889289	Galns	no peak	ns
ENSMUSG00000015053.14	536.468	-4.72554	0.857954	-5.50792	3.63104e-08	1.09921e-05	Gata2	no peak	pval & log2fc
ENSMUSG00000015083.11	20.4048	-0.0956977	0.681995	-0.14032	0.888407	0.98496	C8g	no peak	ns
ENSMUSG00000015085.8	2.40936	-1.97358	1.76436	-1.11858	0.263319	NA	Entpd2	no peak	log2fc
ENSMUSG00000015087.14	1442.99	0.0888798	0.290468	0.305988	0.759613	0.962908	Rabl6	no peak	ns
ENSMUSG00000015092.9	1418.43	-0.332868	0.361909	-0.919756	0.3577	0.867691	Edf1	no peak	ns
ENSMUSG00000015093.15	2.27682	0.840816	1.57768	0.532945	0.594072	NA	Clic3	no peak	ns
ENSMUSG00000015094.16	0.65326	-1.5179	3.14576	-0.482522	0.629435	NA	Npdc1	no peak	log2fc
ENSMUSG00000015095.12	1039.69	0.115974	0.311957	0.371761	0.71007	0.952972	Fbxw5	no peak	ns
ENSMUSG00000015112.15	324.613	0.0449115	0.500314	0.0897667	0.928473	0.992478	Slc25a13	no peak	ns
ENSMUSG00000015120.15	3560.43	0.183127	0.299973	0.610479	0.541545	0.918595	Ube2i	no peak	ns
ENSMUSG00000015126.9	206.924	-0.234627	0.340649	-0.688763	0.490972	0.90973	Tsr3	no peak	ns
ENSMUSG00000015127.14	366.881	0.0216304	0.476833	0.0453626	0.963818	0.996315	Unkl	no peak	ns
ENSMUSG00000015133.17	1030.56	-0.419083	0.413777	-1.01282	0.311145	0.853615	Lrrk1	no peak	ns
ENSMUSG00000015134.15	0.677871	-0.108209	2.75908	-0.0392192	0.968716	NA	Aldh1a3	no peak	ns
ENSMUSG00000015143.15	1751.71	-0.0772008	1.48417	-0.0520161	0.958516	0.996315	Actn1	no peak	ns
ENSMUSG00000015149.14	1798.91	-0.580242	0.350391	-1.65599	0.0977247	0.599214	Sirt2	no peak	ns
ENSMUSG00000015165.16	6731.52	0.338179	0.280658	1.20495	0.228223	0.801171	Hnrnpl	no peak	ns
ENSMUSG00000015176.11	1632.97	0.287005	0.44691	0.642199	0.520744	0.914851	Nolc1	no peak	ns
ENSMUSG00000015189.12	1037.56	0.85111	0.370887	2.2948	0.0217448	0.275234	Casd1	no peak	ns
ENSMUSG00000015202.13	163.854	-0.719398	0.475659	-1.51242	0.130426	0.670405	Cnksr3	no peak	ns
ENSMUSG00000015214.14	909.735	0.00284971	0.324984	0.00876876	0.993004	0.999019	Mtmr1	no peak	ns
ENSMUSG00000015217.11	395.652	0.375608	0.580463	0.647084	0.517578	0.912797	Hmgb3	no peak	ns
ENSMUSG00000015222.18	1.9567	0.928172	2.29735	0.404019	0.686199	NA	Map2	no peak	ns
ENSMUSG00000015243.4	190.505	-1.48432	1.04995	-1.4137	0.157449	0.716438	Abca1	no peak	log2fc
ENSMUSG00000015247.10	803.891	0.136554	0.29468	0.463397	0.64308	0.937324	Nipsnap3b	no peak	ns
ENSMUSG00000015289.4	335.697	0.260652	0.370365	0.70377	0.481576	0.906227	Lage3	no peak	ns
ENSMUSG00000015290.15	685.02	0.0412579	0.334746	0.123251	0.901908	0.987396	Ubl4a	no peak	ns
ENSMUSG00000015291.10	2657.92	0.0461664	0.380533	0.12132	0.903437	0.987634	Gdi1	no peak	ns
ENSMUSG00000015305.6	431.189	-1.62007	0.411219	-3.93967	8.15926e-05	0.00527452	Sash1	peak	pval & log2fc
ENSMUSG00000015312.9	366.199	2.4677	0.555847	4.43953	9.01575e-06	0.000949118	Gadd45b	no peak	pval & log2fc
ENSMUSG00000015314.10	29.7787	-0.899905	0.906849	-0.992342	0.321031	0.855919	Slamf6	no peak	ns
ENSMUSG00000015316.11	1.99431	-1.58985	2.03343	-0.781853	0.434301	NA	Slamf1	no peak	log2fc
ENSMUSG00000015335.16	271.578	-0.0675338	0.312419	-0.216164	0.82886	0.975436	Zdhhc12	no peak	ns
ENSMUSG00000015337.5	88.7038	-0.959422	0.493199	-1.9453	0.0517386	0.453141	Endog	no peak	ns
ENSMUSG00000015340.10	5032.76	-1.60522	0.750297	-2.13945	0.0323994	0.346189	Cybb	no peak	log2fc
ENSMUSG00000015341.17	1495.9	-0.0901066	0.275317	-0.327283	0.743454	0.95911	Golga7	no peak	ns
ENSMUSG00000015342.6	329.548	1.71513	0.512568	3.34615	0.000819418	0.0305306	Xk	no peak	pval & log2fc
ENSMUSG00000015354.8	0.808634	0.629771	2.96021	0.212745	0.831526	NA	Pcolce2	no peak	ns
ENSMUSG00000015355.13	1360.28	-0.878866	0.481929	-1.82364	0.0682062	0.513091	Cd48	no peak	ns
ENSMUSG00000015357.10	431.976	0.0776472	0.280654	0.276665	0.782037	0.968576	Clpx	no peak	ns
ENSMUSG00000015363.13	1702.25	-0.185933	0.347093	-0.535687	0.592175	0.928981	Trabd	no peak	ns
ENSMUSG00000015377.10	86.827	0.267622	0.529979	0.504968	0.613581	0.933736	Dennd6b	no peak	ns
ENSMUSG00000015396.4	23.405	-0.235329	0.72615	-0.324078	0.745879	0.959529	Cd83	no peak	ns
ENSMUSG00000015437.5	5.94783	-1.40089	1.16855	-1.19883	0.230593	0.803117	Gzmb	no peak	log2fc
ENSMUSG00000015451.16	821.327	1.19738	0.843529	1.41949	0.155756	0.71347	C4a	no peak	log2fc
ENSMUSG00000015452.14	94.7829	1.47854	0.619318	2.38737	0.0169696	0.241106	Ager	no peak	log2fc
ENSMUSG00000015461.15	1917.31	-0.249185	0.333189	-0.74788	0.454533	0.899883	Atf6b	no peak	ns
ENSMUSG00000015467.14	27.3824	0.462758	0.598532	0.773155	0.439431	0.893558	Egfl8	no peak	ns
ENSMUSG00000015468.14	14.8958	0.512339	0.693446	0.73883	0.46001	0.901057	Notch4	no peak	ns
ENSMUSG00000015474.16	108.715	0.28828	0.419858	0.686614	0.492326	0.90973	Ppt2	no peak	ns
ENSMUSG00000015476.6	5.34969	1.21674	1.25731	0.967737	0.333176	0.859015	Prrt1	no peak	log2fc
ENSMUSG00000015478.13	617.004	-0.0941333	0.302506	-0.311178	0.755665	0.961767	Rnf5	no peak	ns
ENSMUSG00000015484.3	1.3541	-0.125625	1.9857	-0.0632646	0.949556	NA	Fam163a	no peak	ns
ENSMUSG00000015488.14	359.094	-0.0641755	0.29247	-0.219426	0.826318	0.975246	Cacfd1	no peak	ns
ENSMUSG00000015501.10	59.6046	-1.83114	0.717207	-2.55315	0.0106754	0.180999	Hivep2	no peak	log2fc
ENSMUSG00000015522.18	1278.89	-0.0537716	0.295684	-0.181855	0.855697	0.979743	Arnt	no peak	ns
ENSMUSG00000015533.9	4.14761	-1.10996	1.22102	-0.909046	0.363326	0.869696	Itga2	no peak	log2fc
ENSMUSG00000015536.14	296.152	-0.080591	0.347506	-0.231912	0.816606	0.975118	Mocs2	no peak	ns
ENSMUSG00000015542.17	374.678	-0.337868	0.412608	-0.81886	0.412866	0.886703	Nat9	no peak	ns
ENSMUSG00000015568.16	929.412	-5.97764	0.857694	-6.96943	3.18238e-12	4.59462e-09	Lpl	no peak	pval & log2fc
ENSMUSG00000015575.15	2312.77	-0.430552	0.406113	-1.06018	0.289064	0.842494	Atp6v0e	no peak	ns
ENSMUSG00000015597.17	561.236	-0.244223	0.46944	-0.520243	0.602895	0.930989	Zfp318	no peak	ns
ENSMUSG00000015599.9	6.80399	-0.283425	0.869409	-0.325997	0.744427	0.959159	Ttbk1	no peak	ns
ENSMUSG00000015605.6	2167.71	-0.27171	0.330718	-0.821577	0.411318	0.886088	Srf	no peak	ns
ENSMUSG00000015619.10	0.4945	-0.909252	3.44854	-0.263663	0.79204	NA	Gata3	no peak	ns
ENSMUSG00000015647.9	5.94661	-0.655413	1.06127	-0.617573	0.536857	0.91747	Lama5	no peak	ns
ENSMUSG00000015656.17	28714	-0.922808	0.370528	-2.49052	0.0127557	0.204439	Hspa8	no peak	ns
ENSMUSG00000015659.12	161.753	0.424628	0.413391	1.02718	0.304334	0.848208	Serac1	no peak	ns
ENSMUSG00000015665.8	2.67852	-1.15507	2.24765	-0.513901	0.607321	NA	Awat1	no peak	log2fc
ENSMUSG00000015668.13	388.92	-0.229291	0.317792	-0.721513	0.470594	0.904074	Pdzd11	no peak	ns
ENSMUSG00000015671.11	1941.87	-0.0556615	0.340267	-0.163582	0.87006	0.981747	Psma2	no peak	ns
ENSMUSG00000015672.4	380.642	0.041653	0.344331	0.120968	0.903716	0.987634	Mrpl32	no peak	ns
ENSMUSG00000015697.14	1155.3	0.0532113	0.316021	0.168379	0.866285	0.980944	Setdb1	no peak	ns
ENSMUSG00000015702.13	315.833	0.355896	0.332242	1.07119	0.284082	0.8404	Anxa9	no peak	ns
ENSMUSG00000015709.9	0.843263	-1.95063	3.46599	-0.56279	0.573578	NA	Arnt2	no peak	log2fc
ENSMUSG00000015711.8	770.936	-0.0659449	0.418541	-0.157559	0.874804	0.982263	Prune1	no peak	ns
ENSMUSG00000015714.11	4274.56	-0.172346	0.278928	-0.617887	0.53665	0.91747	Cers2	no peak	ns
ENSMUSG00000015721.18	0.313259	-1.82187	4.04717	-0.450158	0.652596	NA	Nlrp5	no peak	log2fc
ENSMUSG00000015733.13	3170.62	-0.0568464	0.360464	-0.157703	0.874691	0.982263	Capza2	no peak	ns
ENSMUSG00000015745.9	1455.39	-2.37746	0.606951	-3.91706	8.96373e-05	0.00559961	Plekho1	peak	pval & log2fc
ENSMUSG00000015747.5	430.102	-0.330802	0.333301	-0.992505	0.320951	0.855919	Vps45	no peak	ns
ENSMUSG00000015748.13	661.185	0.290193	0.317568	0.913799	0.360823	0.86969	Prpf3	no peak	ns
ENSMUSG00000015749.12	2844.54	0.0506406	0.347573	0.145697	0.88416	0.983408	Anp32e	no peak	ns
ENSMUSG00000015750.15	1881.39	-0.491587	0.352567	-1.39431	0.163225	0.725423	Aph1a	no peak	ns
ENSMUSG00000015755.16	2714.88	-0.0120037	0.307472	-0.0390398	0.968859	0.996529	Tab2	no peak	ns
ENSMUSG00000015757.10	734.683	0.448592	0.50041	0.896448	0.370014	0.871092	Ppil4	no peak	ns
ENSMUSG00000015759.11	801.309	0.0519473	0.276518	0.187862	0.850985	0.979064	Cnih1	no peak	ns
ENSMUSG00000015766.14	163.276	-3.23092	0.986124	-3.27639	0.00105145	0.0367443	Eps8	peak	pval & log2fc
ENSMUSG00000015776.12	824.766	-0.105352	0.376912	-0.279513	0.779851	0.968382	Med22	no peak	ns
ENSMUSG00000015790.16	571.236	-0.222894	0.326083	-0.683551	0.494259	0.90973	Surf1	no peak	ns
ENSMUSG00000015804.14	656.036	-0.148022	0.333337	-0.44406	0.656999	0.941099	Med28	no peak	ns
ENSMUSG00000015806.12	753.433	-0.104186	0.365493	-0.285056	0.775601	0.967506	Qdpr	no peak	ns
ENSMUSG00000015812.8	70.9722	1.41129	0.556769	2.53478	0.0112519	0.187669	Gnrh1	no peak	log2fc
ENSMUSG00000015829.13	7.5005	0.527092	0.874209	0.602936	0.546551	0.920008	Tnr	no peak	ns
ENSMUSG00000015837.15	3177.38	-0.912352	0.46153	-1.9768	0.0480643	0.43205	Sqstm1	no peak	ns
ENSMUSG00000015839.6	1750.95	-0.106252	0.381463	-0.278538	0.780599	0.968438	Nfe2l2	no peak	ns
ENSMUSG00000015846.15	1447.23	-0.519506	0.415644	-1.24988	0.211342	0.78704	Rxra	no peak	ns
ENSMUSG00000015850.11	463.78	0.594644	0.665052	0.894133	0.371251	0.871392	Adamtsl4	no peak	ns
ENSMUSG00000015852.13	3.51268	0.973597	1.85108	0.525962	0.598915	0.930649	Fcrls	no peak	ns
ENSMUSG00000015854.7	37.0933	-1.98294	0.614755	-3.22558	0.00125718	0.0412822	Cd5l	no peak	pval & log2fc
ENSMUSG00000015869.16	783.284	-0.376087	0.336849	-1.11648	0.264215	0.828533	Prpsap1	no peak	ns
ENSMUSG00000015879.8	0.657418	1.42245	3.73835	0.380502	0.703573	NA	Fam184b	no peak	log2fc
ENSMUSG00000015880.13	612.175	0.671358	0.492649	1.36275	0.172961	0.73883	Ncapg	no peak	ns
ENSMUSG00000015882.18	463.652	1.36889	0.63746	2.14741	0.031761	0.344121	Lcorl	no peak	log2fc
ENSMUSG00000015889.8	12092.8	0.649795	0.511686	1.26991	0.204117	0.778162	Lta4h	no peak	ns
ENSMUSG00000015890.2	1.17621	-1.3908	2.07207	-0.671215	0.502083	NA	Amdhd1	no peak	log2fc
ENSMUSG00000015932.8	9642.94	0.543432	0.523	1.03907	0.298774	0.847238	Dstn	no peak	ns
ENSMUSG00000015937.15	13415.6	-0.260672	0.434253	-0.600278	0.548321	0.920008	Macroh2a1	no peak	ns
ENSMUSG00000015942.9	682.203	-0.19085	0.454723	-0.419706	0.6747	0.945539	Gtf2ird2	no peak	ns
ENSMUSG00000015943.11	176.256	-0.121276	0.495219	-0.244894	0.806539	0.973124	Bola1	no peak	ns
ENSMUSG00000015944.9	138.001	-2.03036	0.610241	-3.32715	0.000877401	0.0321013	Castor2	peak	pval & log2fc
ENSMUSG00000015947.10	35.4512	-2.34834	0.980205	-2.39577	0.0165857	0.238634	Fcgr1	no peak	log2fc
ENSMUSG00000015950.13	20785	-0.349925	0.567794	-0.61629	0.537703	0.91747	Ncf1	no peak	ns
ENSMUSG00000015961.8	2199.31	-0.112545	0.301112	-0.373765	0.708579	0.952683	Adss	no peak	ns
ENSMUSG00000015962.5	0.33787	-0.063693	4.08047	-0.0156092	0.987546	NA	1700016C15Rik	no peak	ns
ENSMUSG00000015966.17	279.362	-2.5044	0.90455	-2.76867	0.00562856	0.118967	Il17rb	no peak	log2fc
ENSMUSG00000015968.18	140.249	-0.758924	0.673891	-1.12618	0.260088	0.82424	Cacna1d	no peak	ns
ENSMUSG00000015970.19	1890.12	-0.808143	0.628717	-1.28538	0.198658	0.772131	Chdh	no peak	ns
ENSMUSG00000015971.5	574.42	-0.150476	0.287847	-0.522763	0.601139	0.930771	Actr8	no peak	ns
ENSMUSG00000015980.14	147.981	0.871055	0.430092	2.02528	0.0428389	0.407937	Lrrc27	no peak	ns
ENSMUSG00000015981.12	52.3967	-2.52939	1.2144	-2.08283	0.0372667	0.374643	Stk32c	no peak	log2fc
ENSMUSG00000015994.10	1038.87	-0.138118	0.286024	-0.482888	0.629175	0.935625	Fnta	no peak	ns
ENSMUSG00000016018.4	1238.13	0.340935	0.295411	1.1541	0.248458	0.816979	Mtrex	no peak	ns
ENSMUSG00000016024.9	4698.76	0.698099	0.332888	2.0971	0.0359848	0.367064	Lbp	no peak	ns
ENSMUSG00000016028.10	301.369	5.13128	0.594425	8.63235	6.01046e-18	1.95055e-14	Celsr1	no peak	pval & log2fc
ENSMUSG00000016087.13	2856.42	0.810166	0.340127	2.38195	0.017221	0.242659	Fli1	no peak	ns
ENSMUSG00000016128.14	14.1502	-3.70417	3.63179	-1.01993	NA	NA	Stard13	no peak	log2fc
ENSMUSG00000016150.15	3.45079	-1.00245	1.33879	-0.748771	0.453995	0.899883	Tenm1	no peak	log2fc
ENSMUSG00000016179.11	0.313259	-1.82187	4.04717	-0.450158	0.652596	NA	Camk1g	no peak	log2fc
ENSMUSG00000016181.9	394.013	0.169732	0.299896	0.565971	0.571413	0.925901	Utp25	no peak	ns
ENSMUSG00000016194.14	1298.26	0.0496242	0.727532	0.068209	0.945619	0.994248	Hsd11b1	no peak	ns
ENSMUSG00000016200.14	0.643879	2.78286	3.67521	0.757198	0.448931	NA	Syt14	no peak	log2fc
ENSMUSG00000016206.6	326.509	-1.96323	0.722408	-2.71762	0.00657524	0.131568	H2-M3	no peak	log2fc
ENSMUSG00000016239.11	353.414	0.712798	0.461145	1.54571	0.122174	0.654979	Lonrf3	no peak	ns
ENSMUSG00000016252.7	1538.98	-0.221295	0.367321	-0.602457	0.54687	0.920008	Atp5e	no peak	ns
ENSMUSG00000016253.12	1080.1	-0.00289834	0.330498	-0.0087696	0.993003	0.999019	Nelfcd	no peak	ns
ENSMUSG00000016255.5	5.72096	-0.409955	1.18046	-0.347283	0.728379	0.956504	Tubb1	no peak	ns
ENSMUSG00000016256.10	6761.96	-0.657243	0.395687	-1.66102	0.0967101	0.596697	Ctsz	no peak	ns
ENSMUSG00000016257.15	960.487	0.139234	0.317958	0.4379	0.661459	0.942023	Prelid3b	no peak	ns
ENSMUSG00000016283.13	0.506335	-0.951078	4.03873	-0.235489	0.813829	NA	H2-M2	no peak	ns
ENSMUSG00000016308.12	876.451	0.115186	0.328994	0.350115	0.726252	0.956504	Ube2a	no peak	ns
ENSMUSG00000016319.3	7045.55	-0.0794622	0.358041	-0.221936	0.824364	0.975246	Slc25a5	no peak	ns
ENSMUSG00000016344.14	419.911	-0.0896535	0.335352	-0.267342	0.789206	0.96968	Ppdpf	no peak	ns
ENSMUSG00000016346.17	2.29846	-0.0774782	1.84899	-0.0419031	0.966576	NA	Kcnq2	no peak	ns
ENSMUSG00000016356.18	179.592	0.800023	0.566442	1.41237	0.157842	0.717211	Col20a1	no peak	ns
ENSMUSG00000016382.15	1.35979	-1.63782	2.31271	-0.708182	0.478832	NA	Pls3	no peak	log2fc
ENSMUSG00000016386.15	0.487316	2.37968	3.38687	0.702618	0.482294	NA	Mpped2	no peak	log2fc
ENSMUSG00000016409.4	407.143	0.254552	0.333558	0.763142	0.445379	0.895673	Nkap	no peak	ns
ENSMUSG00000016427.7	586.468	-0.115476	0.346429	-0.333333	0.738883	0.958051	Ndufa1	no peak	ns
ENSMUSG00000016477.18	546.225	0.759	0.464128	1.63533	0.101981	0.607025	E2f3	no peak	ns
ENSMUSG00000016481.15	1491.2	-0.0509146	0.314417	-0.161933	0.871358	0.981782	Cr1l	no peak	ns
ENSMUSG00000016487.15	755.303	0.196945	0.448517	0.439103	0.660587	0.941567	Ppfibp1	no peak	ns
ENSMUSG00000016493.13	75.7162	0.823766	0.766607	1.07456	0.282571	0.840098	Cd46	no peak	ns
ENSMUSG00000016494.9	1291.3	-4.00025	0.812843	-4.9213	8.59697e-07	0.000135594	Cd34	no peak	pval & log2fc
ENSMUSG00000016495.12	788.508	0.121891	0.281626	0.432813	0.665151	0.943273	Plgrkt	no peak	ns
ENSMUSG00000016496.7	160.312	0.91514	0.657484	1.39188	0.163958	0.725982	Cd274	no peak	ns
ENSMUSG00000016498.10	9.53743	0.194907	1.1339	0.171891	0.863523	0.980607	Pdcd1lg2	no peak	ns
ENSMUSG00000016503.17	977.012	-0.0330805	0.339937	-0.0973135	0.922477	0.9913	Gtf3a	no peak	ns
ENSMUSG00000016510.11	331.442	-0.389227	0.43262	-0.899697	0.368282	0.870788	Mtif3	no peak	ns
ENSMUSG00000016520.7	406.087	0.428062	0.324038	1.32102	0.186493	0.753175	Lnx2	no peak	ns
ENSMUSG00000016526.8	92.9463	-0.576883	0.3992	-1.4451	0.14843	0.702777	Dyrk3	no peak	ns
ENSMUSG00000016528.10	10019.6	-0.0177394	0.352747	-0.0502894	0.959892	0.996315	Mapkapk2	no peak	ns
ENSMUSG00000016529.5	23.2942	0.108426	0.740539	0.146415	0.883594	0.983408	Il10	no peak	ns
ENSMUSG00000016534.15	5332.67	-0.295346	0.355125	-0.831668	0.405596	0.883957	Lamp2	no peak	ns
ENSMUSG00000016541.10	2565.52	-0.287567	0.413976	-0.694646	0.487277	0.908747	Atxn10	no peak	ns
ENSMUSG00000016552.13	1642.19	0.087184	0.426592	0.204373	0.838062	0.976696	Foxred2	no peak	ns
ENSMUSG00000016554.9	3123.87	-0.420397	0.379605	-1.10746	0.268096	0.830483	Eif3d	no peak	ns
ENSMUSG00000016559.14	7098.61	0.135695	0.323488	0.419473	0.67487	0.945539	H3f3b	no peak	ns
ENSMUSG00000016619.10	1483.06	0.0571356	0.327059	0.174695	0.861319	0.980415	Nup50	no peak	ns
ENSMUSG00000016624.15	22.9589	-1.77384	0.780914	-2.27149	0.0231174	0.284705	Phf21b	no peak	log2fc
ENSMUSG00000016637.7	414.405	0.184924	0.410772	0.450186	0.652576	0.939827	Ift27	no peak	ns
ENSMUSG00000016664.16	2305.83	-0.166462	0.342976	-0.485346	0.627431	0.935625	Pacsin2	no peak	ns
ENSMUSG00000016756.17	22.6359	-0.0509636	0.744435	-0.0684594	0.94542	0.994225	Cmah	no peak	ns
ENSMUSG00000016757.11	412.477	-0.553047	0.475125	-1.164	0.244423	0.813833	Ttll12	no peak	ns
ENSMUSG00000016758.4	3.74603	-2.72182	1.84664	-1.47393	0.1405	0.69019	Bik	no peak	log2fc
ENSMUSG00000016763.15	19.2128	-1.37771	1.02128	-1.34901	0.177334	0.743177	Scube1	no peak	log2fc
ENSMUSG00000016831.12	1659.01	-0.419163	0.298167	-1.4058	0.159783	0.720699	Tox4	no peak	ns
ENSMUSG00000016833.14	232.152	0.51251	0.298513	1.71688	0.0860019	0.567436	Mrps18c	no peak	ns
ENSMUSG00000016918.15	0.340001	-0.063693	4.08047	-0.0156092	0.987546	NA	Sulf1	no peak	ns
ENSMUSG00000016921.14	4684.69	0.459585	0.306024	1.5018	0.13315	0.675404	Srsf6	no peak	ns
ENSMUSG00000016933.17	430.115	0.0913001	0.337379	0.270616	0.786686	0.96949	Plcg1	no peak	ns
ENSMUSG00000016940.18	454.562	0.112485	0.306166	0.367398	0.713322	0.954909	Kctd2	no peak	ns
ENSMUSG00000016942.6	0.651938	2.79944	3.97259	0.704688	0.481004	NA	Tmprss6	no peak	log2fc
ENSMUSG00000016946.6	359.929	-0.303954	0.32809	-0.926436	0.35422	0.866584	Kctd5	no peak	ns
ENSMUSG00000016982.6	7.46593	0.673948	1.00471	0.670792	0.502353	0.910382	Pom121l2	no peak	ns
ENSMUSG00000016984.7	205.639	0.511136	0.499397	1.02351	0.306069	0.850049	Etaa1	no peak	ns
ENSMUSG00000017002.14	5463.78	-1.22626	0.364138	-3.36757	0.000758338	0.028696	Slpi	peak	pval & log2fc
ENSMUSG00000017009.3	86.5683	-3.84413	1.10708	-3.47232	0.000515974	0.0215686	Sdc4	no peak	pval & log2fc
ENSMUSG00000017057.9	601.556	-2.21644	0.758088	-2.92372	0.00345874	0.082697	Il13ra1	no peak	pval & log2fc
ENSMUSG00000017119.19	1715.08	-0.305771	0.342281	-0.893333	0.371679	0.871489	Nbr1	no peak	ns
ENSMUSG00000017132.17	1603.6	-0.38273	0.370585	-1.03277	0.301711	0.847238	Cyth1	no peak	ns
ENSMUSG00000017144.8	3.5061	-1.34951	1.2877	-1.048	0.29464	0.845143	Rnd3	no peak	log2fc
ENSMUSG00000017146.12	597.375	0.494776	0.346442	1.42817	0.153244	0.709701	Brca1	no peak	ns
ENSMUSG00000017167.6	36.4322	-0.707751	0.796815	-0.888225	0.37442	0.872763	Cntnap1	no peak	ns
ENSMUSG00000017176.17	136.217	-0.701354	0.600582	-1.16779	0.242891	0.812382	Nt5c3b	no peak	ns
ENSMUSG00000017188.3	559.664	-0.466043	0.473535	-0.984178	0.325028	0.856849	Coa3	no peak	ns
ENSMUSG00000017195.15	5.64669	-2.95058	1.25181	-2.35704	0.018421	0.249635	Zpbp2	no peak	log2fc
ENSMUSG00000017204.4	0.836138	-0.646351	2.57554	-0.250958	0.801847	NA	Gsdma	no peak	ns
ENSMUSG00000017210.14	1457.25	0.153416	0.328394	0.46717	0.640379	0.937097	Med24	no peak	ns
ENSMUSG00000017211.14	0.32339	-0.063693	4.08047	-0.0156092	0.987546	NA	Gsdma2	no peak	ns
ENSMUSG00000017221.14	2168.33	-0.101633	0.304465	-0.333809	0.738524	0.958051	Psmd3	no peak	ns
ENSMUSG00000017264.16	1635.62	0.15797	0.29279	0.539534	0.589519	0.928596	Exosc10	no peak	ns
ENSMUSG00000017286.15	783.255	-0.126507	0.29802	-0.424491	0.671208	0.945068	Glod4	no peak	ns
ENSMUSG00000017288.15	1205.75	0.199276	0.306377	0.650426	0.515417	0.912085	Vps53	no peak	ns
ENSMUSG00000017291.13	1551.94	0.484396	0.686612	0.705488	0.480507	0.905859	Taok1	no peak	ns
ENSMUSG00000017299.13	673.613	0.00708776	0.323271	0.0219251	0.982508	0.998354	Dnttip1	no peak	ns
ENSMUSG00000017300.9	0.966573	3.36905	2.66736	1.26306	0.206566	NA	Tnnc2	no peak	log2fc
ENSMUSG00000017307.16	656.375	0.206246	0.302815	0.681096	0.495811	0.90973	Acot8	no peak	ns
ENSMUSG00000017309.11	292.23	-2.36708	0.605644	-3.90837	9.29221e-05	0.00575596	Cd300lg	no peak	pval & log2fc
ENSMUSG00000017314.12	1.0238	-0.0584013	2.40984	-0.0242345	0.980666	NA	Mpp2	no peak	ns
ENSMUSG00000017376.15	538.001	0.168911	0.323743	0.521745	0.601848	0.930771	Nlk	no peak	ns
ENSMUSG00000017386.10	29.0805	-1.13675	0.671711	-1.69232	0.090585	0.580666	Traf4	no peak	log2fc
ENSMUSG00000017390.15	138.968	-2.53994	0.482344	-5.26583	1.39559e-07	3.15588e-05	Aldoc	no peak	pval & log2fc
ENSMUSG00000017400.10	33.3249	-3.74283	1.16566	-3.21092	0.00132312	0.0425234	Stac2	no peak	pval & log2fc
ENSMUSG00000017404.12	16949.7	-0.675262	0.43795	-1.54187	0.123105	0.657169	Rpl19	no peak	ns
ENSMUSG00000017405.14	113.092	-0.401398	0.367621	-1.09188	0.274886	0.835113	Nek8	no peak	ns
ENSMUSG00000017412.15	11.617	-0.0786802	0.713833	-0.110222	0.912233	0.989517	Cacnb4	no peak	ns
ENSMUSG00000017417.14	78.3735	-1.32719	0.852858	-1.55616	0.119669	0.651129	Plxdc1	no peak	log2fc
ENSMUSG00000017418.14	233.978	0.537003	0.41931	1.28068	0.200305	0.774203	Arl5b	no peak	ns
ENSMUSG00000017421.18	4081.82	0.227382	0.289776	0.784682	0.43264	0.89165	Zfp207	no peak	ns
ENSMUSG00000017428.16	1385.8	0.0722172	0.306043	0.23597	0.813456	0.97458	Psmd11	no peak	ns
ENSMUSG00000017446.14	0.538615	-2.58043	3.91183	-0.659649	0.509479	NA	C1qtnf1	no peak	log2fc
ENSMUSG00000017453.4	0.65113	-1.47756	3.14383	-0.469987	0.638364	NA	Pipox	no peak	log2fc
ENSMUSG00000017466.9	1296.2	0.100051	0.650948	0.153701	0.877845	0.982792	Timp2	no peak	ns
ENSMUSG00000017485.11	1949.19	0.474365	0.613303	0.77346	0.43925	0.893558	Top2b	no peak	ns
ENSMUSG00000017491.9	1913.28	-0.387904	0.404279	-0.959494	0.33731	0.861368	Rarb	no peak	ns
ENSMUSG00000017493.12	3032.38	0.691527	0.431792	1.60153	0.10926	0.626078	Igfbp4	no peak	ns
ENSMUSG00000017499.15	668.886	0.885795	0.413907	2.14008	0.0323483	0.346189	Cdc6	no peak	ns
ENSMUSG00000017548.15	1705.68	0.746015	0.494508	1.5086	0.131401	0.672607	Suz12	no peak	ns
ENSMUSG00000017550.14	689.762	1.38983	0.595388	2.33433	0.0195782	0.257903	Atad5	no peak	log2fc
ENSMUSG00000017561.16	2781.04	0.0227568	0.311425	0.0730731	0.941748	0.994031	Crlf3	no peak	ns
ENSMUSG00000017607.9	494.297	-3.23479	0.476601	-6.78722	1.14318e-11	1.5326e-08	Tns4	peak	pval & log2fc
ENSMUSG00000017615.12	289.26	-1.50323	0.522801	-2.87533	0.00403603	0.0934059	Tnfaip1	peak	pval & log2fc
ENSMUSG00000017631.19	5014.95	-0.334335	0.405128	-0.825257	0.409225	0.884905	Abr	no peak	ns
ENSMUSG00000017639.13	555.461	0.199081	0.450829	0.441588	0.658787	0.941193	Rab11fip4	no peak	ns
ENSMUSG00000017652.16	102.389	-3.27791	0.876246	-3.74086	0.000183395	0.00966894	Cd40	peak	pval & log2fc
ENSMUSG00000017664.16	4418.08	-0.263187	0.366392	-0.718322	0.472559	0.904606	Slc35c2	no peak	ns
ENSMUSG00000017670.16	2840.66	-0.519627	0.302954	-1.7152	0.0863083	0.567796	Elmo2	no peak	ns
ENSMUSG00000017677.11	2767.25	0.206028	0.409339	0.503318	0.614741	0.933736	Wsb1	no peak	ns
ENSMUSG00000017679.16	649.713	0.183587	0.281622	0.651892	0.514471	0.912085	Ttpal	no peak	ns
ENSMUSG00000017686.17	673.728	-0.0468238	0.348514	-0.134353	0.893124	0.985588	Rhot1	no peak	ns
ENSMUSG00000017692.8	296.241	0.520214	0.812103	0.640577	0.521798	0.914983	Rhbdl3	no peak	ns
ENSMUSG00000017697.3	319.523	1.1612	0.411011	2.82523	0.00472472	0.105187	Ada	no peak	log2fc
ENSMUSG00000017707.9	21336.1	-1.15472	0.459302	-2.51406	0.0119349	0.194871	Serinc3	no peak	log2fc
ENSMUSG00000017713.9	114.071	-0.286275	0.529349	-0.540805	0.588642	0.928427	Tha1	no peak	ns
ENSMUSG00000017715.11	2029.96	0.210444	0.286694	0.734037	0.462926	0.901602	Pgs1	no peak	ns
ENSMUSG00000017716.15	778.907	0.204881	0.35667	0.574428	0.565678	0.925756	Birc5	no peak	ns
ENSMUSG00000017720.2	0.311555	-0.063693	4.08047	-0.0156092	0.987546	NA	Trp53tg5	no peak	ns
ENSMUSG00000017721.15	4078.81	0.194156	0.324936	0.597522	0.550159	0.920151	Pigt	no peak	ns
ENSMUSG00000017724.14	30.8822	-5.95635	1.04885	-5.67893	1.35542e-08	4.89229e-06	Etv4	no peak	pval & log2fc
ENSMUSG00000017734.15	7.02248	-1.92276	0.995206	-1.93202	0.0533565	0.460436	Dbndd2	no peak	log2fc
ENSMUSG00000017737.2	6254.27	-0.411968	1.78427	-0.230889	0.817401	0.975118	Mmp9	no peak	ns
ENSMUSG00000017740.17	213.504	0.0850411	0.669866	0.126952	0.898978	0.986436	Slc12a5	no peak	ns
ENSMUSG00000017747.13	239.479	-0.840959	0.456625	-1.84168	0.0655213	0.502208	Ghdc	no peak	ns
ENSMUSG00000017754.13	62.8914	-3.32459	0.76423	-4.35025	1.35983e-05	0.0013433	Pltp	no peak	pval & log2fc
ENSMUSG00000017756.9	328.662	-2.02357	0.643634	-3.14398	0.00166668	0.0499712	Slc12a7	peak	pval & log2fc
ENSMUSG00000017760.16	9991.01	-1.1523	0.392124	-2.93862	0.0032968	0.0799452	Ctsa	peak	pval & log2fc
ENSMUSG00000017764.2	199.934	0.0524334	0.357266	0.146763	0.883319	0.983408	Zswim1	no peak	ns
ENSMUSG00000017765.17	475.316	-1.82217	0.437397	-4.16594	3.10069e-05	0.00249704	Slc12a4	no peak	pval & log2fc
ENSMUSG00000017767.3	1.28625	1.6006	2.54997	0.627695	0.530204	NA	Spata25	no peak	log2fc
ENSMUSG00000017774.19	3333.25	-0.56799	0.449232	-1.26436	0.206102	0.780377	Myo1c	no peak	ns
ENSMUSG00000017776.15	1698.19	-0.0930588	0.335706	-0.277203	0.781624	0.968438	Crk	no peak	ns
ENSMUSG00000017778.14	1343.51	-0.135353	0.340867	-0.397083	0.691306	0.94854	Cox7c	no peak	ns
ENSMUSG00000017781.17	7904.76	-0.608419	0.363838	-1.67223	0.0944793	0.591669	Pitpna	no peak	ns
ENSMUSG00000017801.15	1195.26	0.332695	0.403601	0.824318	0.409759	0.885263	Mlx	no peak	ns
ENSMUSG00000017802.14	1320.2	-0.639568	0.353269	-1.81042	0.0702299	0.523044	Retreg3	no peak	ns
ENSMUSG00000017817.11	0.319614	-0.063693	4.08047	-0.0156092	0.987546	NA	Jph2	no peak	ns
ENSMUSG00000017830.15	627.554	-0.0867904	0.42666	-0.203418	0.838808	0.976771	Dhx58	no peak	ns
ENSMUSG00000017831.8	660.985	-0.113136	0.361672	-0.312814	0.754422	0.961767	Rab5a	no peak	ns
ENSMUSG00000017832.2	3.04243	-0.0865377	1.39857	-0.061876	0.950662	NA	Hspb9	no peak	ns
ENSMUSG00000017837.12	1088.02	-0.774778	0.383704	-2.01921	0.0434658	0.410873	Nkiras2	no peak	ns
ENSMUSG00000017843.14	3900.92	-0.040526	0.292243	-0.138672	0.889709	0.985449	Ppp2r5c	no peak	ns
ENSMUSG00000017858.12	969.232	0.0910035	0.279744	0.32531	0.744946	0.959373	Ift52	no peak	ns
ENSMUSG00000017861.11	1778.46	0.995438	0.453324	2.19587	0.0281014	0.322986	Mybl2	no peak	ns
ENSMUSG00000017868.16	5.67692	0.322884	1.16461	0.277247	0.781591	0.968438	Sgk2	no peak	ns
ENSMUSG00000017897.18	10.5929	0.212941	0.728692	0.292223	0.770116	0.96592	Eya2	no peak	ns
ENSMUSG00000017929.13	1377.21	-1.21692	0.472765	-2.57405	0.0100517	0.17388	B4galt5	no peak	log2fc
ENSMUSG00000017950.16	2.11616	2.43537	2.03011	1.19962	0.230286	NA	Hnf4a	no peak	log2fc
ENSMUSG00000017969.13	0.973241	0.833229	2.86246	0.291088	0.770984	NA	Ptgis	no peak	ns
ENSMUSG00000017978.18	2.18584	3.45241	2.26677	1.52305	0.127745	NA	Cadps2	no peak	log2fc
ENSMUSG00000017999.16	1123.88	0.128603	0.342538	0.37544	0.707334	0.952598	Ddx27	no peak	ns
ENSMUSG00000018001.18	111.014	-1.29816	0.397071	-3.26933	0.00107801	0.0371932	Cyth3	no peak	pval & log2fc
ENSMUSG00000018008.8	6262.67	-0.731741	0.361646	-2.02336	0.0430357	0.408361	Cyth4	no peak	ns
ENSMUSG00000018012.11	11.3043	0.0293523	0.940791	0.0311996	0.97511	0.997225	Rac3	no peak	ns
ENSMUSG00000018040.9	1591.22	-0.647492	0.42206	-1.53412	0.125	0.66005	Rrp7a	no peak	ns
ENSMUSG00000018042.18	1494.45	-0.238632	0.347059	-0.687584	0.491715	0.90973	Cyb5r3	no peak	ns
ENSMUSG00000018068.13	347.352	0.617225	0.444591	1.3883	0.165046	0.728049	Ints2	no peak	ns
ENSMUSG00000018076.12	3103.94	0.281048	0.340653	0.825026	0.409357	0.884905	Med13l	no peak	ns
ENSMUSG00000018102.5	58.9975	-1.01137	0.459069	-2.20309	0.0275887	0.319206	H2bc4	no peak	log2fc
ENSMUSG00000018126.15	3.2888	0.575541	1.45523	0.395497	0.692476	0.948673	Baiap2l2	no peak	ns
ENSMUSG00000018143.10	491.211	-0.265228	0.342063	-0.775377	0.438117	0.893372	Mafk	no peak	ns
ENSMUSG00000018160.15	1637.49	0.269961	0.345516	0.781327	0.43461	0.891795	Med1	no peak	ns
ENSMUSG00000018166.8	446.879	-1.06087	0.788141	-1.34604	0.178291	0.743961	Erbb3	no peak	log2fc
ENSMUSG00000018167.10	985.465	-0.0716145	0.319765	-0.22396	0.822788	0.975246	Stard3	no peak	ns
ENSMUSG00000018168.8	85.0966	-0.597198	0.682712	-0.874744	0.381713	0.875092	Ikzf3	no peak	ns
ENSMUSG00000018169.12	636.651	-0.375154	0.326708	-1.14828	0.250851	0.818902	Mfng	no peak	ns
ENSMUSG00000018171.9	2469.06	-1.33212	0.277967	-4.79237	1.6482e-06	0.000236145	Vmp1	peak	pval & log2fc
ENSMUSG00000018189.12	793.321	0.590512	0.412219	1.43252	0.151995	0.709525	Uchl5	no peak	ns
ENSMUSG00000018196.18	317.69	0.204797	0.305937	0.66941	0.503234	0.91082	Glrx2	no peak	ns
ENSMUSG00000018199.9	42.8316	-0.286442	0.658251	-0.435156	0.663449	0.942783	Ro60	no peak	ns
ENSMUSG00000018209.15	5425.92	-0.0717187	0.335154	-0.213988	0.830557	0.975771	Stk4	no peak	ns
ENSMUSG00000018217.12	52.2115	-0.426185	0.92743	-0.459533	0.645852	0.938129	Pmp22	no peak	ns
ENSMUSG00000018238.6	20.2277	-2.5764	0.856612	-3.00767	0.00263262	0.0680104	Gdf9	peak	pval & log2fc
ENSMUSG00000018239.9	109.23	0.443202	0.489301	0.905786	0.365049	0.869696	Zcchc10	no peak	ns
ENSMUSG00000018286.6	1586.96	-0.430236	0.400753	-1.07357	0.283016	0.840098	Psmb6	no peak	ns
ENSMUSG00000018287.12	599.769	-0.0927562	0.291336	-0.318383	0.750195	0.960792	Spag7	no peak	ns
ENSMUSG00000018293.4	21441.8	0.111288	0.335056	0.332148	0.739778	0.958221	Pfn1	no peak	ns
ENSMUSG00000018322.10	1476.99	0.339501	0.313489	1.08297	0.27882	0.836417	Tomm34	no peak	ns
ENSMUSG00000018326.9	5000.67	-0.00292432	0.285881	-0.0102291	0.991838	0.999019	Ywhab	no peak	ns
ENSMUSG00000018334.18	544.201	0.678687	0.397223	1.70858	0.0875291	0.572217	Ksr1	no peak	ns
ENSMUSG00000018339.11	4499.94	-1.9613	0.52627	-3.72678	0.00019394	0.0100605	Gpx3	peak	pval & log2fc
ENSMUSG00000018340.13	3440.74	-1.02715	0.440091	-2.33394	0.019599	0.257903	Anxa6	no peak	log2fc
ENSMUSG00000018341.12	11.4326	1.05922	0.781556	1.35527	0.175331	0.740834	Il12rb2	no peak	log2fc
ENSMUSG00000018347.16	475.612	0.112259	0.361103	0.310878	0.755893	0.96179	Zkscan6	no peak	ns
ENSMUSG00000018362.14	3073.05	0.0151325	0.366737	0.0412627	0.967087	0.99651	Kpna2	no peak	ns
ENSMUSG00000018363.16	1053.48	-0.0781465	0.35208	-0.221957	0.824347	0.975246	Smurf2	no peak	ns
ENSMUSG00000018372.13	331.43	0.25947	0.330527	0.78502	0.432442	0.89165	Cep95	no peak	ns
ENSMUSG00000018377.10	940.381	0.400147	0.324946	1.23142	0.218164	0.795843	Vezf1	no peak	ns
ENSMUSG00000018378.13	30.7666	-0.667815	0.77898	-0.857294	0.391282	0.880046	Cuedc1	no peak	ns
ENSMUSG00000018379.17	4338.04	0.333325	0.366992	0.908263	0.363739	0.869696	Srsf1	no peak	ns
ENSMUSG00000018381.15	134.895	-0.238957	0.671543	-0.355833	0.721966	0.956504	Abi3	no peak	ns
ENSMUSG00000018387.12	1.88085	-3.29796	2.39156	-1.379	0.167894	NA	Shroom1	no peak	log2fc
ENSMUSG00000018395.19	83.6614	-0.880667	0.414101	-2.1267	0.0334451	0.353453	Kif3a	no peak	ns
ENSMUSG00000018398.18	101.544	-3.41889	0.918864	-3.72078	NA	NA	2020-09-08	no peak	log2fc
ENSMUSG00000018401.17	680.254	0.071143	0.34995	0.203295	0.838905	0.976771	Mtmr4	no peak	ns
ENSMUSG00000018405.7	262.498	-0.00705841	0.302588	-0.0233268	0.98139	0.997892	Mrm1	no peak	ns
ENSMUSG00000018411.17	12.2578	0.423809	1.01439	0.417798	0.676095	0.946093	Mapt	no peak	ns
ENSMUSG00000018412.16	1833.61	0.262562	0.319806	0.821003	0.411644	0.886088	Kansl1	no peak	ns
ENSMUSG00000018415.14	469.507	0.191862	0.318734	0.601949	0.547208	0.920008	Gid4	no peak	ns
ENSMUSG00000018417.14	5.24934	-2.4113	1.30456	-1.84836	0.0645505	0.49899	Myo1b	no peak	log2fc
ENSMUSG00000018425.18	906.729	0.259233	0.366491	0.707336	0.479358	0.905422	Dhx40	no peak	ns
ENSMUSG00000018427.8	199.521	-1.22193	0.613999	-1.99011	0.0465784	0.426038	Ypel2	no peak	log2fc
ENSMUSG00000018428.15	227.998	0.558479	0.856285	0.652212	0.514265	0.912085	Akap1	no peak	ns
ENSMUSG00000018433.14	563.291	0.122183	0.339966	0.359398	0.719298	0.956161	Nol11	no peak	ns
ENSMUSG00000018442.13	864.836	0.176169	0.271279	0.649401	0.516079	0.912583	Derl2	no peak	ns
ENSMUSG00000018446.8	1134.76	-0.143188	0.420071	-0.340865	0.733205	0.956912	C1qbp	no peak	ns
ENSMUSG00000018449.12	314.557	0.0622125	0.382063	0.162833	0.87065	0.981747	Rpain	no peak	ns
ENSMUSG00000018459.15	917.292	-0.752334	0.418686	-1.79689	0.0723527	0.5284	Slc13a3	no peak	ns
ENSMUSG00000018470.8	11.7334	-1.67537	0.935635	-1.79062	0.073354	0.530544	Kcnab3	no peak	log2fc
ENSMUSG00000018474.18	564.934	-2.06626	0.675155	-3.06042	0.00221025	0.060709	Chd3	peak	pval & log2fc
ENSMUSG00000018476.7	1945.18	-0.022215	0.570599	-0.0389327	0.968944	0.996529	Kdm6b	no peak	ns
ENSMUSG00000018479.12	0.878369	0.470593	3.43312	0.137075	0.890972	NA	1700125H20Rik	no peak	ns
ENSMUSG00000018481.9	1010.08	0.112632	0.299028	0.376659	0.706427	0.952133	Appbp2	no peak	ns
ENSMUSG00000018486.2	7.43281	3.33109	1.13075	2.94591	0.00322003	0.0789075	Wnt9b	no peak	pval & log2fc
ENSMUSG00000018500.2	59.4622	-2.63786	0.81272	-3.24572	0.00117154	0.0391953	Adora2b	no peak	pval & log2fc
ENSMUSG00000018501.17	5997.2	0.453445	0.372118	1.21855	0.223014	0.7989	Ncor1	no peak	ns
ENSMUSG00000018507.16	1670.65	-1.157	0.367516	-3.14817	0.00164296	0.0494178	Trpv2	peak	pval & log2fc
ENSMUSG00000018509.8	136.971	-0.0645414	0.689438	-0.0936145	0.925415	0.991979	Cenpv	no peak	ns
ENSMUSG00000018537.16	44.2448	-0.941822	0.825443	-1.14099	0.253874	0.820555	Pcgf2	no peak	ns
ENSMUSG00000018541.10	508.162	0.0245778	0.317934	0.0773047	0.938381	0.993311	Cwc25	no peak	ns
ENSMUSG00000018543.8	4.70848	2.23784	1.28935	1.73564	0.0826277	0.560796	1700001P01Rik	no peak	log2fc
ENSMUSG00000018547.8	1773.96	-0.402392	0.345022	-1.16628	0.243502	0.812783	Pip4k2b	no peak	ns
ENSMUSG00000018548.15	728.931	0.0621153	0.319401	0.194474	0.845805	0.978142	Trim37	no peak	ns
ENSMUSG00000018554.13	2.35242	4.64826	2.50341	1.85677	0.063344	NA	Ybx2	no peak	log2fc
ENSMUSG00000018559.16	1314.64	0.10008	0.32689	0.306158	0.759485	0.962835	Ctdnep1	no peak	ns
ENSMUSG00000018565.17	467.538	0.153324	0.301851	0.507946	0.611491	0.933395	Elp5	no peak	ns
ENSMUSG00000018566.14	0.508218	2.43507	3.9913	0.610094	0.541799	NA	Slc2a4	no peak	log2fc
ENSMUSG00000018567.14	4950.49	-0.3674	0.355517	-1.03343	0.301405	0.847238	Gabarap	no peak	ns
ENSMUSG00000018569.12	0.370151	-2.03126	4.0285	-0.504224	0.614104	NA	Cldn7	no peak	log2fc
ENSMUSG00000018570.17	29.6561	0.889441	0.659678	1.34829	0.177564	0.743352	2810408A11Rik	no peak	ns
ENSMUSG00000018572.10	1307.4	-0.370653	0.370803	-0.999595	0.317506	0.854744	Phf23	no peak	ns
ENSMUSG00000018574.14	804.422	-0.305652	0.335772	-0.910296	0.362666	0.869696	Acadvl	no peak	ns
ENSMUSG00000018581.15	6.20164	-0.180584	0.981868	-0.183919	0.854077	0.979455	Dnah11	no peak	ns
ENSMUSG00000018583.5	3821.33	0.011413	0.34956	0.0326498	0.973954	0.997225	G3bp1	no peak	ns
ENSMUSG00000018585.9	850.444	-0.424628	0.350797	-1.21046	0.226101	0.800158	Atox1	no peak	ns
ENSMUSG00000018589.8	0.62311	-0.023289	3.79436	-0.00613778	0.995103	NA	Glra2	no peak	ns
ENSMUSG00000018593.13	11.8836	-1.04168	1.06469	-0.978383	0.327885	0.856849	Sparc	no peak	log2fc
ENSMUSG00000018595.6	0.331449	-0.063693	4.08047	-0.0156092	0.987546	NA	Glra4	no peak	ns
ENSMUSG00000018599.5	273.458	-0.020619	0.414658	-0.0497253	0.960341	0.996315	Mief2	no peak	ns
ENSMUSG00000018648.15	0.803409	-0.663465	2.96141	-0.224037	0.822728	NA	Dusp14	no peak	ns
ENSMUSG00000018651.14	392.107	0.729579	0.381241	1.9137	0.0556591	0.46846	Tada2a	no peak	ns
ENSMUSG00000018654.17	5459.75	-0.0411235	0.342008	-0.120241	0.904292	0.987656	Ikzf1	no peak	ns
ENSMUSG00000018659.12	1493.16	-0.480415	0.4799	-1.00107	0.316791	0.854658	Pnpo	no peak	ns
ENSMUSG00000018661.17	998.806	-0.0607133	0.27142	-0.223688	0.823	0.975246	Cog1	no peak	ns
ENSMUSG00000018666.13	824.541	0.357025	0.347423	1.02764	0.30412	0.847895	Cbx1	no peak	ns
ENSMUSG00000018669.14	1580.73	-0.275933	0.393897	-0.700523	0.483601	0.907217	Cdk5rap3	no peak	ns
ENSMUSG00000018672.15	31.7146	-2.10653	1.09301	-1.92728	0.0539446	0.463309	Copz2	no peak	log2fc
ENSMUSG00000018677.9	1289.68	0.0537832	0.312449	0.172134	0.863332	0.980547	Slc25a39	no peak	ns
ENSMUSG00000018678.13	1054.29	0.208495	0.354257	0.588542	0.556168	0.921768	Sp2	no peak	ns
ENSMUSG00000018697.14	723.245	0.209192	0.296146	0.706382	0.479951	0.90571	Aatf	no peak	ns
ENSMUSG00000018698.15	1.36261	0.688282	2.2535	0.305428	0.760041	NA	Lhx1	no peak	ns
ENSMUSG00000018707.13	7268.77	-0.20591	0.327505	-0.628722	0.529531	0.916139	Dync1h1	no peak	ns
ENSMUSG00000018727.19	1.31463	2.63219	2.18359	1.20544	0.228032	NA	Cpsf4l	no peak	log2fc
ENSMUSG00000018733.10	195.392	-0.0678843	0.379182	-0.179028	0.857916	0.980415	Pex12	no peak	ns
ENSMUSG00000018736.14	1484.09	-0.722535	0.40725	-1.77418	0.0760329	0.542196	Ndel1	no peak	ns
ENSMUSG00000018740.14	97.4058	-0.214448	0.677641	-0.316463	0.751651	0.961492	Slc25a35	no peak	ns
ENSMUSG00000018750.14	336.113	-1.26072	0.566587	-2.22512	0.0260732	0.308717	Zbtb4	no peak	log2fc
ENSMUSG00000018752.19	94.8192	-0.775566	0.617594	-1.25579	0.209194	0.784207	Tnfsfm13	no peak	ns
ENSMUSG00000018761.14	844.119	-0.437371	0.402324	-1.08711	0.276988	0.836141	Mpdu1	no peak	ns
ENSMUSG00000018765.5	1118.68	0.0186259	0.26928	0.0691692	0.944855	0.994225	Fxr2	no peak	ns
ENSMUSG00000018770.9	1637.11	-0.163915	0.356394	-0.459926	0.645569	0.938129	Atp5g3	no peak	ns
ENSMUSG00000018774.13	3395.18	-2.05465	0.448076	-4.58549	4.52933e-06	0.000541471	Cd68	peak	pval & log2fc
ENSMUSG00000018776.10	1.28002	0.620565	3.08228	0.201333	0.840438	NA	Slc35g3	no peak	ns
ENSMUSG00000018796.13	3308.33	0.686655	0.387321	1.77283	0.0762563	0.542811	Acsl1	no peak	ns
ENSMUSG00000018800.14	3.84355	-0.476284	1.49348	-0.318909	0.749796	0.96065	Abca5	no peak	ns
ENSMUSG00000018809.2	190.171	0.0759824	0.358548	0.211917	0.832172	0.975824	Smyd4	no peak	ns
ENSMUSG00000018819.10	6929.6	-2.36742	0.790098	-2.99636	0.00273224	0.0693929	Lsp1	peak	pval & log2fc
ENSMUSG00000018820.13	2447.26	0.819339	0.555109	1.476	0.139945	0.690059	Zfyve27	no peak	ns
ENSMUSG00000018821.3	49.9609	-1.67673	0.520877	-3.21905	0.00128616	0.0419097	Avpi1	no peak	pval & log2fc
ENSMUSG00000018830.10	130.29	-0.549226	0.544859	-1.00802	0.313447	0.854394	Myh11	no peak	ns
ENSMUSG00000018841.17	428.886	0.271722	0.351445	0.773156	0.43943	0.893558	Rad51d	no peak	ns
ENSMUSG00000018844.6	0.341705	-1.92937	4.03726	-0.477892	0.632727	NA	Fndc8	no peak	log2fc
ENSMUSG00000018845.14	8.83038	-0.47187	0.965218	-0.488874	0.624931	0.935568	Unc45b	no peak	ns
ENSMUSG00000018846.8	720.744	-0.123868	0.483747	-0.256059	0.797905	0.971057	Pank3	no peak	ns
ENSMUSG00000018848.4	1194.15	-0.317138	0.34924	-0.908081	0.363835	0.869696	Rars	no peak	ns
ENSMUSG00000018849.6	2.61236	-0.424106	1.42215	-0.298215	0.765539	NA	Wwc1	no peak	ns
ENSMUSG00000018858.15	553.396	-0.350409	0.441231	-0.794162	0.427101	0.889828	Mrpl58	no peak	ns
ENSMUSG00000018861.8	355.812	0.169402	0.332643	0.509259	0.610571	0.933153	Fdxr	no peak	ns
ENSMUSG00000018865.9	3.49409	-2.60238	1.45348	-1.79045	0.0733812	0.530544	Sult4a1	no peak	log2fc
ENSMUSG00000018882.12	477.659	-0.0169349	0.335225	-0.0505181	0.959709	0.996315	Mrpl45	no peak	ns
ENSMUSG00000018893.15	0.336929	-1.91285	4.03873	-0.473626	0.635766	NA	Mb	no peak	log2fc
ENSMUSG00000018899.16	1086.8	-0.265071	0.377484	-0.702204	0.482552	0.906336	Irf1	no peak	ns
ENSMUSG00000018900.7	414.889	0.158323	0.303986	0.520823	0.60249	0.930989	Slc22a5	no peak	ns
ENSMUSG00000018906.14	1.04495	-2.3213	2.72292	-0.852504	0.393934	NA	P4ha2	no peak	log2fc
ENSMUSG00000018909.15	5865.61	-0.115741	0.370956	-0.312007	0.755035	0.961767	Arrb1	no peak	ns
ENSMUSG00000018920.11	30.0191	-2.18617	0.838835	-2.60619	0.0091555	0.164283	Cxcl16	no peak	log2fc
ENSMUSG00000018921.11	741.294	0.0981779	0.371302	0.264415	0.79146	0.970155	Pelp1	no peak	ns
ENSMUSG00000018923.13	364.437	-0.616291	0.426349	-1.44551	0.148315	0.702777	Med11	no peak	ns
ENSMUSG00000018924.6	6.52803	-0.155199	1.27538	-0.121688	0.903146	0.987634	Alox15	no peak	ns
ENSMUSG00000018925.3	0.493558	-2.46616	3.99718	-0.616975	0.537251	NA	Heatr9	no peak	log2fc
ENSMUSG00000018927.3	1694.77	-2.61361	0.679857	-3.84435	0.000120873	0.00704552	Ccl6	no peak	pval & log2fc
ENSMUSG00000018930.3	26.7115	-0.723938	0.703014	-1.02976	0.303121	0.847612	Ccl4	no peak	ns
ENSMUSG00000018931.3	316.778	-0.118827	0.420522	-0.282571	0.777506	0.96822	Natd1	no peak	ns
ENSMUSG00000018932.9	1952.11	-0.120446	0.344259	-0.349871	0.726435	0.956504	Map2k3	no peak	ns
ENSMUSG00000018965.11	3549.2	-0.299381	0.299881	-0.998331	0.318119	0.855197	Ywhah	no peak	ns
ENSMUSG00000018974.7	1190.82	0.122975	0.287266	0.428089	0.668586	0.944187	Sart3	no peak	ns
ENSMUSG00000018983.9	2317.3	-1.31117	0.512525	-2.55826	0.0105198	0.179035	E2f2	no peak	log2fc
ENSMUSG00000018986.10	521.907	0.536889	0.511682	1.04926	0.294058	0.845143	Slfn3	no peak	ns
ENSMUSG00000018995.12	139.168	-0.0300453	0.384919	-0.0780561	0.937783	0.993311	Nars2	no peak	ns
ENSMUSG00000018999.14	782.068	-0.373503	0.343633	-1.08693	0.27707	0.836141	Slc35b4	no peak	ns
ENSMUSG00000019027.8	6.47064	2.70242	1.34587	2.00794	0.0446492	0.416608	Dnah1	no peak	log2fc
ENSMUSG00000019039.14	688.159	0.0283076	0.314496	0.0900094	0.92828	0.992458	Dalrd3	no peak	ns
ENSMUSG00000019054.13	2458.76	-0.393527	0.455929	-0.863131	0.388066	0.877648	Fis1	no peak	ns
ENSMUSG00000019055.15	2840.22	-0.204234	0.382235	-0.534314	0.593124	0.929241	Plod1	no peak	ns
ENSMUSG00000019066.13	3129.08	-0.239091	0.48895	-0.488989	0.624849	0.935568	Rab3d	no peak	ns
ENSMUSG00000019080.8	100.574	-0.286134	0.465828	-0.614248	0.539051	0.917561	Mfsd3	no peak	ns
ENSMUSG00000019082.18	443.479	0.0781485	0.406335	0.192325	0.847487	0.978719	Slc25a22	no peak	ns
ENSMUSG00000019087.13	4781.72	-0.465511	0.333799	-1.39458	0.163142	0.725422	Atp6ap1	no peak	ns
ENSMUSG00000019088.13	778.119	-1.07471	0.485243	-2.21478	0.0267749	0.313694	Dnase1l1	no peak	log2fc
ENSMUSG00000019102.10	0.319614	-0.063693	4.08047	-0.0156092	0.987546	NA	Aldh3a1	no peak	ns
ENSMUSG00000019122.8	5061.88	-1.7651	0.433706	-4.0698	4.70535e-05	0.00348632	Ccl9	peak	pval & log2fc
ENSMUSG00000019132.11	9060.4	-0.0730625	0.502528	-0.14539	0.884403	0.983549	BC005537	no peak	ns
ENSMUSG00000019139.10	1546.76	0.233318	0.353112	0.660748	0.508774	0.912085	Isyna1	no peak	ns
ENSMUSG00000019143.15	409.758	-0.165483	0.369552	-0.447794	0.654302	0.940051	Hars2	no peak	ns
ENSMUSG00000019146.2	0.30985	1.73566	4.04313	0.429286	0.667715	NA	Cacng2	no peak	log2fc
ENSMUSG00000019158.9	708.463	-0.690771	0.472831	-1.46093	0.144036	0.695373	Tmem160	no peak	ns
ENSMUSG00000019173.11	5881.3	-0.501594	0.37935	-1.32225	0.186086	0.752933	Rab5c	no peak	ns
ENSMUSG00000019178.17	17.2787	0.364722	0.745578	0.48918	0.624714	0.935568	Styxl1	no peak	ns
ENSMUSG00000019179.10	3997.45	0.122568	0.315093	0.38899	0.697284	0.949285	Mdh2	no peak	ns
ENSMUSG00000019188.16	5004.63	-0.242029	0.327883	-0.738158	0.460419	0.901057	H13	no peak	ns
ENSMUSG00000019189.13	482.495	0.082333	0.467424	0.176142	0.860182	0.980415	Rnf145	no peak	ns
ENSMUSG00000019194.15	24.6085	-0.995864	1.06482	-0.935239	0.349665	0.863838	Scn1b	no peak	ns
ENSMUSG00000019210.10	3199.04	-0.340408	0.456226	-0.746138	0.455584	0.900111	Atp6v1e1	no peak	ns
ENSMUSG00000019214.14	475.409	0.303378	0.411074	0.738012	0.460507	0.901057	Chtf18	no peak	ns
ENSMUSG00000019230.14	0.338812	1.84773	4.0331	0.458141	0.646851	NA	Lhx9	no peak	log2fc
ENSMUSG00000019235.9	4.086	-0.502414	2.03495	-0.246892	0.804991	0.972097	Rps6kl1	no peak	ns
ENSMUSG00000019254.16	2882.5	-0.00757	0.353995	-0.0213845	0.982939	0.998495	Ppp1r12c	no peak	ns
ENSMUSG00000019256.17	37.7177	-2.04592	0.978584	-2.09069	0.0365556	0.370228	Ahr	no peak	log2fc
ENSMUSG00000019261.3	1317.27	0.102366	0.336741	0.30399	0.761135	0.963365	Map1s	no peak	ns
ENSMUSG00000019295.8	367.667	0.152727	0.372464	0.410044	0.681774	0.946093	Tmem129	no peak	ns
ENSMUSG00000019297.9	969.918	-0.158485	0.374057	-0.423693	0.67179	0.945149	Nop9	no peak	ns
ENSMUSG00000019301.5	103.494	2.77731	0.535469	5.18669	2.14062e-07	4.36709e-05	Hsd17b1	no peak	pval & log2fc
ENSMUSG00000019302.16	1212.19	-0.339389	0.361819	-0.938007	0.348241	0.863255	Atp6v0a1	no peak	ns
ENSMUSG00000019303.14	218.827	0.801045	0.441693	1.81358	0.0697425	0.52089	Psmc3ip	no peak	ns
ENSMUSG00000019312.10	2.95823	-3.01637	1.93142	-1.56174	0.11835	NA	Grb7	no peak	log2fc
ENSMUSG00000019320.14	55.996	0.58314	0.464986	1.2541	0.209804	0.784479	Noxo1	no peak	ns
ENSMUSG00000019326.14	9.18498	1.99545	0.956406	2.08641	0.0369419	0.372575	Aoc3	no peak	log2fc
ENSMUSG00000019338.13	904.163	0.276182	0.469743	0.587944	0.55657	0.921768	Zfp687	no peak	ns
ENSMUSG00000019359.14	96.4165	-0.694563	1.83191	-0.379146	NA	NA	Gdpd2	no peak	ns
ENSMUSG00000019362.8	966.876	-0.112346	0.326288	-0.344317	0.730608	0.956504	D8Ertd738e	no peak	ns
ENSMUSG00000019368.13	1.24664	-2.61663	2.60901	-1.00292	0.3159	NA	Sec14l4	no peak	log2fc
ENSMUSG00000019370.10	5483	-0.083458	0.396327	-0.210579	0.833216	0.976349	Calm3	no peak	ns
ENSMUSG00000019373.11	1247.93	0.432094	0.319756	1.35132	0.176592	0.741826	Cops3	no peak	ns
ENSMUSG00000019428.16	4089.24	-0.613396	0.45597	-1.34526	0.178543	0.744376	Fkbp8	no peak	ns
ENSMUSG00000019432.15	7490.55	0.592725	0.296866	1.99661	0.045868	0.422663	Ddx39b	no peak	ns
ENSMUSG00000019433.9	1004.4	-0.471547	0.379727	-1.2418	0.214309	0.791492	Gipc1	no peak	ns
ENSMUSG00000019437.17	170.952	-0.0941013	0.373178	-0.252162	0.800916	0.971729	Tlcd1	no peak	ns
ENSMUSG00000019461.12	3244.29	0.339071	0.441089	0.768712	0.442064	0.893902	Plscr3	no peak	ns
ENSMUSG00000019464.6	144.468	-0.241761	0.415604	-0.581708	0.560763	0.924215	Ptger1	no peak	ns
ENSMUSG00000019467.15	1.5332	0.218698	2.18463	0.100108	0.920259	NA	Arhgef25	no peak	ns
ENSMUSG00000019470.12	1623.1	-0.189313	0.389067	-0.486583	0.626554	0.935625	Xab2	no peak	ns
ENSMUSG00000019471.10	4025.23	-0.294274	0.369216	-0.797023	0.425438	0.889289	Cdc37	no peak	ns
ENSMUSG00000019487.11	210.675	-0.439879	0.373385	-1.17808	0.238763	0.811741	Trip10	no peak	ns
ENSMUSG00000019494.14	1010.44	-0.245406	0.345847	-0.70958	0.477964	0.905258	Cops6	no peak	ns
ENSMUSG00000019505.7	49904.9	-0.3639	0.427095	-0.852036	0.394194	0.88247	Ubb	no peak	ns
ENSMUSG00000019518.11	932.504	0.255151	0.303013	0.842047	0.399762	0.882498	Ap4m1	no peak	ns
ENSMUSG00000019528.18	1480.95	-0.0703145	0.39846	-0.176466	0.859928	0.980415	Gyg	no peak	ns
ENSMUSG00000019539.11	66.3024	-0.728594	0.481861	-1.51204	0.130523	0.670405	Rcn3	no peak	ns
ENSMUSG00000019558.14	11.4955	-2.79146	1.22117	-2.28589	0.0222609	0.279475	Slc6a8	no peak	log2fc
ENSMUSG00000019564.12	4537.3	-0.181242	0.426629	-0.424823	0.670966	0.945068	Arid3a	no peak	ns
ENSMUSG00000019578.11	1278.09	-0.775638	0.519233	-1.49382	0.135223	0.678984	Ubxn6	no peak	ns
ENSMUSG00000019579.13	867.887	-0.111735	0.334716	-0.333819	0.738516	0.958051	Mydgf	no peak	ns
ENSMUSG00000019590.16	41.0973	-2.63634	1.22893	-2.14523	0.0319341	0.344467	Cyb561	no peak	log2fc
ENSMUSG00000019647.16	0.978107	0.0901817	3.31125	0.0272349	0.978272	NA	Sema6a	no peak	ns
ENSMUSG00000019659.8	1418.26	-0.0806762	0.336529	-0.239731	0.810539	0.973948	Ccdc12	no peak	ns
ENSMUSG00000019689.4	188.099	0.458382	0.408938	1.12091	0.262327	0.827584	Fmc1	no peak	ns
ENSMUSG00000019699.16	480.566	-3.98364	0.809435	-4.9215	8.58829e-07	0.000135594	Akt3	peak	pval & log2fc
ENSMUSG00000019710.13	1568.87	0.0494538	0.29139	0.169717	0.865233	0.980929	Mrpl24	no peak	ns
ENSMUSG00000019715.14	1035.24	-0.0807992	0.362594	-0.222837	0.823663	0.975246	Gle1	no peak	ns
ENSMUSG00000019718.8	7.88986	-1.4746	0.948702	-1.55433	0.120105	0.651139	L3hypdh	no peak	log2fc
ENSMUSG00000019726.12	6866.92	0.876338	0.620552	1.41219	0.157894	0.717211	Lyst	no peak	ns
ENSMUSG00000019731.13	2403.08	-0.273767	0.383769	-0.713362	0.475622	0.904763	Slc35e1	no peak	ns
ENSMUSG00000019732.14	13.8465	0.715508	0.688212	1.03966	0.298497	0.847065	Calr3	no peak	ns
ENSMUSG00000019734.16	159.791	1.50236	0.577163	2.60301	0.00924081	0.164893	Tmc4	no peak	log2fc
ENSMUSG00000019737.14	9.05302	1.48523	0.851488	1.74428	0.0811104	0.557461	Syne4	no peak	log2fc
ENSMUSG00000019738.15	273.793	-0.122791	0.394423	-0.311319	0.755558	0.961767	Polr2i	no peak	ns
ENSMUSG00000019761.10	3.4657	-2.16027	1.49261	-1.44732	0.147809	0.702753	Krt10	no peak	log2fc
ENSMUSG00000019763.11	669.718	0.449281	0.352268	1.2754	0.202169	0.776332	Rmnd1	no peak	ns
ENSMUSG00000019767.12	9.71157	1.3721	1.00075	1.37107	0.170353	0.734855	Ccdc170	no peak	log2fc
ENSMUSG00000019768.16	347.406	0.780824	0.779562	1.00162	0.316528	0.854658	Esr1	no peak	ns
ENSMUSG00000019773.7	359.798	0.66807	0.374784	1.78255	0.0746599	0.535662	Fbxo5	no peak	ns
ENSMUSG00000019774.8	200.036	0.527758	0.397039	1.32924	0.18377	0.750802	Mtrf1l	no peak	ns
ENSMUSG00000019775.17	34.968	0.127351	0.614565	0.207221	0.835837	0.976589	Rgs17	no peak	ns
ENSMUSG00000019777.16	943.126	0.550877	0.373437	1.47515	0.140171	0.69019	Hdac2	no peak	ns
ENSMUSG00000019779.15	0.34806	-0.063693	4.08047	-0.0156092	0.987546	NA	Frk	no peak	ns
ENSMUSG00000019782.10	605.81	-0.0211381	0.308859	-0.0684395	0.945436	0.994225	Rwdd1	no peak	ns
ENSMUSG00000019787.9	0.325094	-1.86789	4.04284	-0.462025	0.644064	NA	Trdn	no peak	log2fc
ENSMUSG00000019789.9	0.319614	-0.063693	4.08047	-0.0156092	0.987546	NA	Hey2	no peak	ns
ENSMUSG00000019790.17	3657.89	1.39549	0.54378	2.56627	0.0102799	0.176833	Stxbp5	no peak	log2fc
ENSMUSG00000019791.12	128.928	-0.144635	0.35274	-0.410033	0.681782	0.946093	Hint3	no peak	ns
ENSMUSG00000019792.8	174.12	0.267506	0.497814	0.53736	0.591019	0.928892	Trmt11	no peak	ns
ENSMUSG00000019794.13	648.074	-0.0904391	0.2776	-0.325789	0.744584	0.959159	Katna1	no peak	ns
ENSMUSG00000019795.17	1161.23	0.149991	0.331266	0.452782	0.650706	0.939827	Pcmt1	no peak	ns
ENSMUSG00000019796.12	18.9246	0.336143	0.732123	0.459135	0.646137	0.938129	Lrp11	no peak	ns
ENSMUSG00000019797.11	194.168	-0.0163164	0.350558	-0.0465442	0.962877	0.996315	1700021F05Rik	no peak	ns
ENSMUSG00000019802.13	1471.1	0.261733	0.412429	0.634613	0.525681	0.915447	Sec63	no peak	ns
ENSMUSG00000019804.12	2137.04	-0.16079	0.309356	-0.519758	0.603232	0.930989	Snx3	no peak	ns
ENSMUSG00000019806.13	15.6197	-1.64282	0.96741	-1.69816	0.0894769	0.577485	Aig1	no peak	log2fc
ENSMUSG00000019808.8	102.075	0.725226	0.467534	1.55117	0.12086	0.652446	Adat2	no peak	ns
ENSMUSG00000019809.16	339.028	0.51361	0.343366	1.49581	0.134703	0.678019	Pex3	no peak	ns
ENSMUSG00000019810.15	2469.19	-0.124094	0.313729	-0.395545	0.692441	0.948673	Fuca2	no peak	ns
ENSMUSG00000019813.16	296.025	0.554286	0.387011	1.43222	0.152081	0.709525	Cep57l1	no peak	ns
ENSMUSG00000019814.5	737.206	0.175062	0.341765	0.51223	0.60849	0.932986	Ltv1	no peak	ns
ENSMUSG00000019817.18	1.30936	2.64501	3.0931	0.855133	0.392477	NA	Plagl1	no peak	log2fc
ENSMUSG00000019818.15	2519.5	-0.104976	0.583338	-0.179958	0.857186	0.980415	Cd164	no peak	ns
ENSMUSG00000019820.11	1962.54	0.942245	0.614452	1.53347	0.12516	0.66005	Utrn	no peak	ns
ENSMUSG00000019822.12	227.465	-0.385081	0.408948	-0.941639	0.346378	0.863255	Smpd2	no peak	ns
ENSMUSG00000019823.17	2795.47	-0.495102	0.542514	-0.912608	0.361449	0.86969	Mical1	no peak	ns
ENSMUSG00000019826.11	356.596	0.240437	0.297556	0.80804	0.419068	0.887333	Zbtb24	no peak	ns
ENSMUSG00000019828.13	0.84256	-0.628582	2.31402	-0.271641	0.785898	NA	Grm1	no peak	ns
ENSMUSG00000019831.14	12.5438	-0.0272772	0.755624	-0.0360988	0.971204	0.996911	Wasf1	no peak	ns
ENSMUSG00000019832.5	1971.67	-0.158233	0.334043	-0.473689	0.635722	0.936517	Rab32	no peak	ns
ENSMUSG00000019834.15	0.680451	1.43807	3.113	0.461956	0.644113	NA	Slc22a16	no peak	log2fc
ENSMUSG00000019836.5	310.443	-0.380087	0.347282	-1.09446	0.273753	0.834101	Amd-ps4	no peak	ns
ENSMUSG00000019837.8	533.272	-0.0164536	0.297729	-0.0552637	0.955928	0.996252	Gtf3c6	no peak	ns
ENSMUSG00000019838.11	3044.99	-0.192704	0.343462	-0.561063	0.574755	0.927006	Slc16a10	no peak	ns
ENSMUSG00000019841.15	670.067	1.35088	0.655825	2.05982	0.0394155	0.387301	Rev3l	no peak	log2fc
ENSMUSG00000019842.6	41.8786	-0.378182	0.805158	-0.469699	0.63857	0.937097	Traf3ip2	no peak	ns
ENSMUSG00000019843.14	41.8643	-1.50898	0.71239	-2.11819	0.0341586	0.357198	Fyn	no peak	log2fc
ENSMUSG00000019845.8	144.116	0.39706	0.403263	0.984618	0.324812	0.856849	Tube1	no peak	ns
ENSMUSG00000019846.11	0.989809	2.16927	2.8153	0.770531	0.440985	NA	Lama4	no peak	log2fc
ENSMUSG00000019848.14	0.693541	-1.61379	3.10162	-0.520304	0.602852	NA	Popdc3	no peak	log2fc
ENSMUSG00000019849.11	1406.35	-0.16594	0.342781	-0.4841	0.628315	0.935625	Prep	no peak	ns
ENSMUSG00000019850.11	334.465	0.029211	0.472606	0.0618082	0.950716	0.995184	Tnfaip3	no peak	ns
ENSMUSG00000019851.8	0.35354	-1.97296	4.03344	-0.48915	0.624735	NA	Perp	no peak	log2fc
ENSMUSG00000019852.7	8.83686	-0.107853	0.980518	-0.109996	0.912412	0.989517	Arfgef3	no peak	ns
ENSMUSG00000019853.6	6.80544	1.20145	1.7743	0.677142	0.498316	0.90973	Hebp2	no peak	log2fc
ENSMUSG00000019854.17	1112.6	0.435407	0.303618	1.43406	0.151555	0.7083	Reps1	no peak	ns
ENSMUSG00000019856.14	7.08389	0.426054	0.86058	0.495078	0.620545	0.935388	Fam184a	no peak	ns
ENSMUSG00000019857.7	292.329	0.694517	0.334379	2.07704	0.0377983	0.377801	Asf1a	no peak	ns
ENSMUSG00000019861.15	537.833	-0.0237881	0.390626	-0.0608973	0.951441	0.995296	Gopc	no peak	ns
ENSMUSG00000019863.7	305.784	0.175072	0.302077	0.579559	0.562212	0.92458	Qrsl1	no peak	ns
ENSMUSG00000019864.14	292.025	-0.167628	0.351681	-0.476648	0.633613	0.936517	Rtn4ip1	no peak	ns
ENSMUSG00000019865.9	355.799	-1.06168	0.424405	-2.50157	0.0123644	0.199929	Nmbr	no peak	log2fc
ENSMUSG00000019866.15	618.51	-3.06831	0.650191	-4.7191	2.3689e-06	0.000306634	Crybg1	peak	pval & log2fc
ENSMUSG00000019868.16	637.985	0.0935233	0.337143	0.277399	0.781474	0.968438	Vta1	no peak	ns
ENSMUSG00000019872.13	4653.74	-0.422617	0.479484	-0.8814	0.378101	0.873927	Smpdl3a	no peak	ns
ENSMUSG00000019873.8	2387.93	0.416623	0.420818	0.990032	0.322159	0.856712	Reep3	no peak	ns
ENSMUSG00000019874.11	3.80014	-2.29769	1.84992	-1.24205	0.214217	0.791492	Fabp7	no peak	log2fc
ENSMUSG00000019876.15	485.481	-1.08367	0.810086	-1.33773	0.180986	0.747986	Pkib	no peak	log2fc
ENSMUSG00000019877.10	1328.07	-0.424984	0.38063	-1.11653	0.264196	0.828533	Serinc1	no peak	ns
ENSMUSG00000019878.8	174.561	0.0526182	0.667986	0.0787713	0.937215	0.993201	Hsf2	no peak	ns
ENSMUSG00000019883.11	88.3989	0.018161	0.455456	0.0398744	0.968193	0.996529	Echdc1	no peak	ns
ENSMUSG00000019888.16	2.9912	0.598386	1.28348	0.466222	0.641057	NA	Mgat4c	no peak	ns
ENSMUSG00000019889.10	3.19453	0.38934	1.29531	0.300576	0.763738	NA	Ptprk	no peak	ns
ENSMUSG00000019890.4	0.555227	-2.62102	3.98808	-0.657213	0.511044	NA	Nts	no peak	log2fc
ENSMUSG00000019891.15	2.74686	-0.0875476	1.45734	-0.0600737	0.952097	NA	Dcbld1	no peak	ns
ENSMUSG00000019893.13	0.341705	-1.92937	4.03726	-0.477892	0.632727	NA	Ros1	no peak	log2fc
ENSMUSG00000019897.8	428.337	0.344333	0.336781	1.02242	0.30658	0.85071	Ccdc59	no peak	ns
ENSMUSG00000019899.17	0.66384	1.43813	3.13629	0.458544	0.646562	NA	Lama2	no peak	log2fc
ENSMUSG00000019905.8	0.479257	2.35782	3.99589	0.590062	0.555149	NA	Gprc6a	no peak	log2fc
ENSMUSG00000019907.10	3764.01	0.672492	0.464706	1.44714	0.147859	0.702753	Ppp1r12a	no peak	ns
ENSMUSG00000019916.14	826.03	-1.05316	0.43249	-2.43511	0.0148874	0.224756	P4ha1	no peak	log2fc
ENSMUSG00000019917.10	243.629	-0.491458	0.509453	-0.964678	0.334706	0.859855	2020-09-10	no peak	ns
ENSMUSG00000019920.18	2693.08	0.191619	0.427096	0.448655	0.65368	0.939827	Lims1	no peak	ns
ENSMUSG00000019923.14	891.323	0.308646	0.302466	1.02043	0.307524	0.850712	Zwint	no peak	ns
ENSMUSG00000019927.6	507.242	0.129449	0.38268	0.338268	0.735161	0.957323	Ube2d1	no peak	ns
ENSMUSG00000019929.16	1.13963	-0.488156	2.06348	-0.23657	0.81299	NA	Dcn	no peak	ns
ENSMUSG00000019933.7	3.75307	0.890398	1.30951	0.679947	0.496538	0.90973	Mrln	no peak	ns
ENSMUSG00000019942.13	1204.28	0.49822	0.341352	1.45955	0.144414	0.696064	Cdk1	no peak	ns
ENSMUSG00000019943.10	1887.2	-0.0531703	0.571149	-0.0930935	0.925829	0.991979	Atp2b1	no peak	ns
ENSMUSG00000019944.14	110.659	-1.11962	0.994728	-1.12555	NA	NA	Rhobtb1	no peak	log2fc
ENSMUSG00000019945.10	18.2025	-0.345801	0.610264	-0.566642	0.570957	0.925901	Cabcoco1	no peak	ns
ENSMUSG00000019947.10	817.777	0.0266749	0.535305	0.0498313	0.960257	0.996315	Arid5b	no peak	ns
ENSMUSG00000019948.4	189.457	0.22967	0.373537	0.614852	0.538652	0.917561	Actr6	no peak	ns
ENSMUSG00000019951.10	2795.12	-0.138871	0.32308	-0.429836	0.667315	0.94413	Uhrf1bp1l	no peak	ns
ENSMUSG00000019952.15	563.671	0.293281	0.335066	0.875293	0.381414	0.875005	Poc1b	no peak	ns
ENSMUSG00000019960.8	3330.59	-1.80554	1.397	-1.29244	0.196205	0.769445	Dusp6	no peak	log2fc
ENSMUSG00000019961.17	4299.52	-0.381804	0.401368	-0.951255	0.341475	0.863255	Tmpo	no peak	ns
ENSMUSG00000019966.18	3.99773	-1.32001	1.66494	-0.792825	0.42788	0.889828	Kitl	no peak	log2fc
ENSMUSG00000019969.14	4089.6	-0.419745	0.343367	-1.22244	0.221542	0.797657	Psen1	no peak	ns
ENSMUSG00000019970.15	395.857	-0.94361	0.713483	-1.32254	0.185989	0.752908	Sgk1	no peak	ns
ENSMUSG00000019971.10	140.055	0.277231	0.606989	0.456731	0.647865	0.938834	Cep290	no peak	ns
ENSMUSG00000019975.12	100.533	-0.0578134	0.375864	-0.153815	0.877756	0.982792	Ikbip	no peak	ns
ENSMUSG00000019977.16	1276.84	0.206833	0.35501	0.582612	0.560155	0.924016	Hbs1l	no peak	ns
ENSMUSG00000019978.16	697.181	-0.566138	0.426525	-1.32733	0.1844	0.751903	Epb41l2	no peak	ns
ENSMUSG00000019979.12	2401.72	0.0675307	0.281649	0.239769	0.810509	0.973948	Apaf1	no peak	ns
ENSMUSG00000019982.15	37515.7	1.18614	0.404567	2.93187	0.00336928	0.0810743	Myb	peak	pval & log2fc
ENSMUSG00000019984.16	819.655	0.549182	0.317683	1.72871	0.0838613	0.563404	Med23	no peak	ns
ENSMUSG00000019986.17	1417.56	-0.356806	0.639467	-0.557974	0.576862	0.927463	Ahi1	no peak	ns
ENSMUSG00000019987.9	1.46077	-0.227252	2.98376	-0.0761631	0.939289	NA	Arg1	no peak	ns
ENSMUSG00000019988.7	605.366	0.468533	0.360117	1.30106	0.193238	0.7642	Nedd1	no peak	ns
ENSMUSG00000019989.8	2.0802	-2.42816	1.82437	-1.33095	0.183204	NA	Enpp3	no peak	log2fc
ENSMUSG00000019990.15	115.574	0.0930205	0.477037	0.194997	0.845396	0.978142	Pde7b	no peak	ns
ENSMUSG00000019992.8	479.175	0.291342	0.396045	0.735629	0.461957	0.901379	Mtfr2	no peak	ns
ENSMUSG00000019996.17	525.66	-0.436852	0.397433	-1.09918	0.271688	0.83254	Map7	no peak	ns
ENSMUSG00000019997.11	1.22908	-3.77441	2.93878	-1.28435	0.199021	NA	Ccn2	no peak	log2fc
ENSMUSG00000019998.6	2237.37	-0.308629	0.381257	-0.809502	0.418226	0.886895	Stx7	no peak	ns
ENSMUSG00000020000.7	0.31791	1.76766	4.04019	0.437519	0.661735	NA	Moxd1	no peak	log2fc
ENSMUSG00000020003.16	750.929	0.418477	0.332261	1.25948	0.207856	0.782598	Pex7	no peak	ns
ENSMUSG00000020009.13	11516.7	0.338849	0.470436	0.720286	0.471349	0.904342	Ifngr1	no peak	ns
ENSMUSG00000020010.7	21.0073	-3.0048	1.28018	-2.34717	0.0189165	0.253785	Vnn3	no peak	log2fc
ENSMUSG00000020014.17	29.6927	-0.772645	0.89404	-0.864218	0.387468	0.877571	Cfap54	no peak	ns
ENSMUSG00000020015.10	2303.19	0.427571	0.614511	0.695791	0.48656	0.908479	Cdk17	no peak	ns
ENSMUSG00000020017.14	812.182	-1.20295	0.866116	-1.3889	0.164864	0.728049	Hal	no peak	log2fc
ENSMUSG00000020018.6	887.007	0.278332	0.349383	0.796638	0.425661	0.889289	Snrpf	no peak	ns
ENSMUSG00000020019.4	1.94443	0.473969	1.66207	0.285167	0.775516	NA	Ntn4	no peak	ns
ENSMUSG00000020020.8	7.03373	3.30022	1.74232	1.89415	0.058205	0.475508	Usp44	no peak	log2fc
ENSMUSG00000020021.4	516.791	-0.180753	0.530211	-0.340908	0.733173	0.956912	Fgd6	no peak	ns
ENSMUSG00000020022.17	665.423	0.106765	0.359891	0.29666	0.766726	0.964394	Ndufa12	no peak	ns
ENSMUSG00000020023.18	157.275	1.74457	0.527245	3.30883	0.000936851	0.0338149	Tmcc3	no peak	pval & log2fc
ENSMUSG00000020024.7	850.631	0.0490825	0.402799	0.121854	0.903015	0.987628	Cep83	no peak	ns
ENSMUSG00000020027.18	2.56898	-2.7872	1.76835	-1.57616	0.114988	NA	Socs2	no peak	log2fc
ENSMUSG00000020029.6	2377.91	0.512477	0.353471	1.44984	0.147102	0.701308	Nudt4	no peak	ns
ENSMUSG00000020032.14	8.87017	-2.52868	1.17019	-2.16092	0.0307019	0.33837	Nuak1	no peak	log2fc
ENSMUSG00000020034.7	1035.29	-0.461127	0.522705	-0.882192	0.377673	0.873927	Tcp11l2	no peak	ns
[truncated: 23,889 more rows]
